# Supplementary material for: 1,2-Di-2-quinolylethene
Source: Acta Crystallogr Sect E Struct Rep Online. 2009 Jan 23;65(Pt 2):o354. doi: 10.1107/S160053680900186X (PMC2968328; doi:10.1107/S160053680900186X)
Supplement: Supplementary file 1 [file e-65-0o354-sup1.cif]

##############################################################################
###                                                                        ###
###        Electronic paper (Acta Crystallographica Section E)             ###
###                                                                        ###
##############################################################################
#                                                                            #
# This CIF contains the data in a paper accepted for publication in Acta     #
# Crystallographica Section E. It conforms to the requirements of Notes      #
# for Authors for Section E, and has been peer reviewed under the auspices   #
# of the IUCr Commission on Journals.                                        #
#                                                                            #
# Full details of the Crystallographic Information File format               #
# are given in the paper "The Crystallographic Information File (CIF):       #
# a New Standard Archive File for Crystallography" by S. R. Hall, F. H.      #
# Allen and I. D. Brown [Acta Cryst. (1991), A47, 655-685].                  #
#                                                                            #
# The current version of the core CIF dictionary is obtainable from          #
# ftp://ftp.iucr.org/pub/cif_core.dic. The current version number is 2.4.    #
#                                                                            #
# Software is freely available for graphical display of the structure(s) in  #
# this CIF.  For information consult the CIF home page http://www.iucr.org/  #
# cif/home.html                                                              #
#                                                                            #
# This file may be used for bona fide research purposes within the           #
# scientific community so long as proper attribution is given to the journal # 
# article from which it was obtained.                                        #
#                                                                            #
##############################################################################
                                             
data_global
_audit_creation_method     'form.cif (version 2.0)'
_journal_data_validation_number     ?
_journal_date_recd_electronic     2009-01-06
_journal_date_accepted     2009-01-15
_journal_name_full     'Acta Crystallographica, Section E'
_journal_year     2009
_journal_volume     65
_journal_issue      2
_journal_page_first     o354
_journal_page_last     o354
_journal_paper_category     QO
_journal_coeditor_code     PK2144
_publ_contact_author_name     'Prof. Fun Hoong Kun'
_publ_contact_author_address
;
      X-ray Crystallography Unit
      School of Physics
      Universiti Sains Malaysia
      11800 USM, Penang
      MALAYSIA
;
_publ_contact_author_email     hkfun@usm.my
_publ_contact_author_fax     '6 04 6579150'
_publ_contact_author_phone     '6 04 6533652'
_publ_section_title
;
1,2-Di-2-quinolylethene
;
loop_
    _publ_author_name
    _publ_author_footnote
    _publ_author_address
    'Fun, Hoong-Kun' ?
;     X-ray Crystallography Unit
      School of Physics
      Universiti Sains Malaysia
      11800 USM, Penang
      Malaysia
;
    'Kia, Reza' ?
;
      X-ray Crystallography Unit
      School of Physics
      Universiti Sains Malaysia
      11800 USM, Penang
      Malaysia
;
    'Maity, Annada C.' ?
;
      Department of Chemistry,
      Bengal Engineering and Science University,
      Shibpur, Howrah 711 103,
      India
;
    'Chakrabarty, Rinku ' ?
;
      Department of Chemistry,
      Bengal Engineering and Science University,
      Shibpur, Howrah 711 103,
      India
;
    'Goswami, Shyamaprosad' ?
;
      Department of Chemistry,
      Bengal Engineering and Science University,
      Shibpur, Howrah 711 103,
      India
;
data_I
_audit_creation_method     SHELXL-97
_chemical_name_systematic
;
1,2-Di-2-quinolylethene
;
_chemical_name_common     ?
_chemical_formula_moiety     'C20 H14 N2'
_chemical_formula_sum     'C20 H14 N2'
_chemical_formula_iupac     'C20 H14 N2'
_chemical_formula_weight     282.33
_chemical_melting_point     ?
_symmetry_cell_setting     'Monoclinic'
_symmetry_space_group_name_H-M     'P 21/n'
_symmetry_space_group_name_Hall     '-P 2yn'
loop_
    _symmetry_equiv_pos_as_xyz
    'x, y, z'
    '-x+1/2, y+1/2, -z+1/2'
    '-x, -y, -z'
    'x-1/2, -y-1/2, z-1/2'
_cell_length_a     15.6378(2)
_cell_length_b     6.07980(10)
_cell_length_c     16.0860(2)
_cell_angle_alpha     90.00
_cell_angle_beta     108.8790(10)
_cell_angle_gamma     90.00
_cell_volume     1447.10(4)
_cell_formula_units_Z     4
_cell_measurement_reflns_used     3767
_cell_measurement_theta_min     2.68
_cell_measurement_theta_max     31.47
_cell_measurement_temperature     100.00(10)
_exptl_crystal_description     'block'
_exptl_crystal_colour     'yellow'
_exptl_crystal_size_max     0.34
_exptl_crystal_size_mid     0.33
_exptl_crystal_size_min     0.09
_exptl_crystal_density_diffrn     1.296
_exptl_crystal_density_meas     ?
_exptl_crystal_density_method     'not measured'
_exptl_crystal_F_000     592
_exptl_absorpt_coefficient_mu     0.077
_exptl_absorpt_correction_type     'multi-scan'
_exptl_absorpt_process_details     '(<i>SADABS</i>; Bruker, 2005)'
_exptl_absorpt_correction_T_min     0.863
_exptl_absorpt_correction_T_max     0.993
_exptl_special_details
;
The low-temperature data was collected with the Oxford Cyrosystem Cobra
low-temperature attachment.
;
_diffrn_ambient_temperature     100.00(10)
_diffrn_radiation_type     MoK\a
_diffrn_radiation_wavelength     0.71073
_diffrn_radiation_source     'fine-focus sealed tube'
_diffrn_radiation_monochromator     graphite
_diffrn_measurement_device_type
;
Bruker APEXII CCD area-detector
;
_diffrn_measurement_method     '\f and \w'
_diffrn_detector_area_resol_mean     ?
_diffrn_reflns_number     12910
_diffrn_reflns_av_R_equivalents     0.0302
_diffrn_reflns_av_sigmaI/netI     0.0326
_diffrn_reflns_theta_min     1.58
_diffrn_reflns_theta_max     27.49
_diffrn_reflns_theta_full     27.49
_diffrn_measured_fraction_theta_max     0.999
_diffrn_measured_fraction_theta_full     0.999
_diffrn_reflns_limit_h_min     -20
_diffrn_reflns_limit_h_max     20
_diffrn_reflns_limit_k_min     -7
_diffrn_reflns_limit_k_max     6
_diffrn_reflns_limit_l_min     -20
_diffrn_reflns_limit_l_max     18
_diffrn_standards_number     0
_diffrn_standards_interval_count     .
_diffrn_standards_interval_time     .
_diffrn_standards_decay_%     ?
_refine_special_details
;
 Refinement of F^2^ against ALL reflections.  The weighted R-factor wR and
 goodness of fit S are based on F^2^, conventional R-factors R are based
 on F, with F set to zero for negative F^2^. The threshold expression of
 F^2^ > 2sigma(F^2^) is used only for calculating R-factors(gt) etc. and is
 not relevant to the choice of reflections for refinement.  R-factors based
 on F^2^ are statistically about twice as large as those based on F, and R-
 factors based on ALL data will be even larger.
;
_reflns_number_total     3317
_reflns_number_gt     2476
_reflns_threshold_expression     I>2\s(I)
_refine_ls_structure_factor_coef     Fsqd
_refine_ls_matrix_type     full
_refine_ls_R_factor_all     0.0591
_refine_ls_R_factor_gt     0.0396
_refine_ls_wR_factor_gt     0.0910
_refine_ls_wR_factor_ref     0.1022
_refine_ls_goodness_of_fit_ref     1.039
_refine_ls_restrained_S_all     1.039
_refine_ls_number_reflns     3317
_refine_ls_number_parameters     245
_refine_ls_number_restraints     0
_refine_ls_hydrogen_treatment     constr
_refine_ls_weighting_scheme     calc
_refine_ls_weighting_details
         'calc w=1/[\s^2^(Fo^2^)+(0.0416P)^2^+0.3849P] where P=(Fo^2^+2Fc^2^)/3'
_atom_sites_solution_hydrogens     geom
_atom_sites_solution_primary     direct
_atom_sites_solution_secondary     difmap
_refine_ls_shift/su_max     0.000
_refine_ls_shift/su_mean     0.000
_refine_diff_density_max     0.245
_refine_diff_density_min     -0.173
_refine_ls_extinction_method     'SHELXTL (Sheldrick, 2008)'
_refine_ls_extinction_coef     0.0035(10)
_refine_ls_extinction_expression
                                  'Fc^*^=kFc[1+0.001xFc^2^\l^3^/sin(2\q)]^-1/4^'
loop_
    _atom_type_symbol
    _atom_type_description
    _atom_type_scat_dispersion_real
    _atom_type_scat_dispersion_imag
    _atom_type_scat_source
    'C' 'C' 0.0033 0.0016
                         'International Tables Vol C Tables 4.2.6.8 and 6.1.1.4'
    'H' 'H' 0.0000 0.0000
                         'International Tables Vol C Tables 4.2.6.8 and 6.1.1.4'
    'N' 'N' 0.0061 0.0033
                         'International Tables Vol C Tables 4.2.6.8 and 6.1.1.4'
_computing_data_collection     'APEX2 (Bruker, 2005)'
_computing_cell_refinement     'SAINT (Bruker, 2005)'
_computing_data_reduction     'SAINT (Bruker, 2005)'
_computing_structure_solution     'SHELXTL (Sheldrick, 2008)'
_computing_structure_refinement     'SHELXTL (Sheldrick, 2008)'
_computing_molecular_graphics     'SHELXTL (Sheldrick, 2008)'
_computing_publication_material
;
SHELXTL (Sheldrick, 2008) and PLATON (Spek, 2003)
;
loop_
    _atom_site_type_symbol
    _atom_site_label
    _atom_site_fract_x
    _atom_site_fract_y
    _atom_site_fract_z
    _atom_site_U_iso_or_equiv
    _atom_site_adp_type
    _atom_site_calc_flag
    _atom_site_refinement_flags
    _atom_site_occupancy
    _atom_site_disorder_assembly
    _atom_site_disorder_group
    N N1A 0.07166(7) 0.04930(18) 0.16586(7) 0.0216(3) Uani d . 1 . .
    C C1A 0.10529(8) 0.3931(2) 0.10857(9) 0.0246(3) Uani d . 1 . .
    H H1AA 0.1003 0.4797 0.0596 0.030 Uiso calc R 1 . .
    C C2A 0.14983(8) 0.4706(2) 0.19043(9) 0.0247(3) Uani d . 1 . .
    H H2AA 0.1749 0.6108 0.1977 0.030 Uiso calc R 1 . .
    C C3A 0.15781(8) 0.3371(2) 0.26439(8) 0.0215(3) Uani d . 1 . .
    C C4A 0.20530(8) 0.4010(2) 0.35202(9) 0.0263(3) Uani d . 1 . .
    H H4AA 0.2318 0.5395 0.3631 0.032 Uiso calc R 1 . .
    C C5A 0.21245(8) 0.2605(2) 0.42038(9) 0.0281(3) Uani d . 1 . .
    H H5AA 0.2442 0.3033 0.4776 0.034 Uiso calc R 1 . .
    C C6A 0.17178(9) 0.0509(2) 0.40428(9) 0.0281(3) Uani d . 1 . .
    H H6AA 0.1770 -0.0437 0.4511 0.034 Uiso calc R 1 . .
    C C7A 0.12485(8) -0.0149(2) 0.32079(9) 0.0248(3) Uani d . 1 . .
    H H7AA 0.0977 -0.1528 0.3114 0.030 Uiso calc R 1 . .
    C C8A 0.11711(8) 0.1247(2) 0.24836(8) 0.0201(3) Uani d . 1 . .
    C C9A 0.06639(8) 0.1799(2) 0.09801(8) 0.0218(3) Uani d . 1 . .
    C C10A 0.01868(8) 0.0993(2) 0.00925(8) 0.0232(3) Uani d . 1 . .
    H H10A 0.0142 0.1934 -0.0375 0.028 Uiso calc R 1 . .
    N N1B 0.69538(18) 0.8831(3) 0.07847(10) 0.0206(5) Uani d P 0.780(6) A 1
    C C1B 0.57855(14) 0.6355(5) 0.08990(15) 0.0210(5) Uani d P 0.780(6) A 1
    H H1B 0.5174 0.6104 0.0801 0.025 Uiso calc PR 0.780(6) A 1
    C C2B 0.6415(3) 0.4802(7) 0.1311(3) 0.0247(9) Uani d P 0.780(6) A 1
    H H2B 0.6231 0.3476 0.1486 0.030 Uiso calc PR 0.780(6) A 1
    C C3B 0.7367(3) 0.5221(6) 0.1476(2) 0.0161(7) Uani d P 0.780(6) A 1
    C C4B 0.8065(3) 0.3683(7) 0.1894(3) 0.0215(9) Uani d P 0.780(6) A 1
    H H4B 0.7918 0.2321 0.2072 0.026 Uiso calc PR 0.780(6) A 1
    C C5B 0.89117(17) 0.4192(6) 0.20252(17) 0.0241(6) Uani d P 0.780(6) A 1
    H H5B 0.9360 0.3167 0.2284 0.029 Uiso calc PR 0.780(6) A 1
    C C6B 0.91586(16) 0.6283(5) 0.17789(16) 0.0236(6) Uani d P 0.780(6) A 1
    H H6B 0.9765 0.6623 0.1891 0.028 Uiso calc PR 0.780(6) A 1
    C C7B 0.8505(2) 0.7811(4) 0.13753(16) 0.0219(5) Uani d P 0.780(6) A 1
    H H7B 0.8670 0.9174 0.1213 0.026 Uiso calc PR 0.780(6) A 1
    C C8B 0.7575(3) 0.7292(7) 0.1208(2) 0.0182(7) Uani d P 0.780(6) A 1
    C C9B 0.6082(2) 0.8361(4) 0.06227(11) 0.0192(5) Uani d P 0.780(6) A 1
    C C10B 0.54504(13) 1.0039(3) 0.01229(11) 0.0208(6) Uani d P 0.780(6) . 1
    H H10B 0.5703 1.1285 -0.0039 0.025 Uiso calc PR 0.780(6) A 1
    N N1C 0.3376(6) 1.1411(12) -0.0755(4) 0.0140(16) Uiso d P 0.220(6) A 2
    C C1C 0.4292(7) 1.4289(18) -0.1047(6) 0.026(2) Uiso d P 0.220(6) A 2
    H H1C 0.4870 1.4748 -0.1013 0.031 Uiso calc PR 0.220(6) A 2
    C C2C 0.3606(11) 1.556(3) -0.1416(11) 0.014(3) Uiso d P 0.220(6) A 2
    H H2C 0.3687 1.6944 -0.1628 0.017 Uiso calc PR 0.220(6) A 2
    C C3C 0.2813(9) 1.486(2) -0.1479(10) 0.011(3) Uiso d P 0.220(6) A 2
    C C4C 0.2057(13) 1.604(3) -0.1817(12) 0.024(4) Uiso d P 0.220(6) A 2
    H H4C 0.2120 1.7485 -0.1976 0.029 Uiso calc PR 0.220(6) A 2
    C C5C 0.1046(7) 1.515(2) -0.1969(7) 0.020(3) Uiso d P 0.220(6) A 2
    H H5C 0.0529 1.5947 -0.2263 0.025 Uiso calc PR 0.220(6) A 2
    C C6C 0.1025(8) 1.3099(17) -0.1622(6) 0.022(2) Uiso d P 0.220(6) A 2
    H H6C 0.0474 1.2482 -0.1645 0.026 Uiso calc PR 0.220(6) A 2
    C C7C 0.1792(8) 1.197(2) -0.1248(6) 0.026(3) Uiso d P 0.220(6) A 2
    H H7C 0.1743 1.0569 -0.1035 0.031 Uiso calc PR 0.220(6) A 2
    C C8C 0.2620(12) 1.271(4) -0.1160(13) 0.030(5) Uiso d P 0.220(6) A 2
    C C9C 0.4178(6) 1.2225(17) -0.0697(5) 0.0172(18) Uiso d P 0.220(6) A 2
    C C10C 0.4987(5) 1.0882(12) -0.0238(4) 0.023(2) Uiso d P 0.220(6) . 2
    H H10C 0.5533 1.1342 -0.0294 0.028 Uiso calc PR 0.220(6) A 2
loop_
    _atom_site_aniso_label
    _atom_site_aniso_U_11
    _atom_site_aniso_U_22
    _atom_site_aniso_U_33
    _atom_site_aniso_U_12
    _atom_site_aniso_U_13
    _atom_site_aniso_U_23
    N1A 0.0207(5) 0.0220(6) 0.0214(6) 0.0007(4) 0.0058(4) -0.0004(5)
    C1A 0.0220(6) 0.0249(7) 0.0272(7) 0.0016(5) 0.0083(5) 0.0051(6)
    C2A 0.0214(6) 0.0195(7) 0.0330(8) -0.0017(5) 0.0084(6) -0.0009(6)
    C3A 0.0174(6) 0.0220(7) 0.0253(7) 0.0022(5) 0.0072(5) -0.0030(5)
    C4A 0.0227(6) 0.0248(7) 0.0301(8) 0.0003(5) 0.0068(5) -0.0085(6)
    C5A 0.0248(7) 0.0365(8) 0.0213(7) 0.0032(6) 0.0052(5) -0.0089(6)
    C6A 0.0282(7) 0.0344(8) 0.0222(7) 0.0036(6) 0.0088(5) 0.0023(6)
    C7A 0.0250(7) 0.0245(7) 0.0251(7) -0.0009(5) 0.0083(5) 0.0005(6)
    C8A 0.0163(6) 0.0215(7) 0.0226(7) 0.0012(5) 0.0064(5) -0.0013(5)
    C9A 0.0189(6) 0.0225(7) 0.0236(7) 0.0022(5) 0.0065(5) 0.0017(5)
    C10A 0.0214(6) 0.0265(7) 0.0209(7) 0.0029(5) 0.0058(5) 0.0034(6)
    N1B 0.0168(11) 0.0220(9) 0.0217(8) -0.0001(7) 0.0045(7) 0.0001(6)
    C1B 0.0193(9) 0.0226(15) 0.0203(10) -0.0011(9) 0.0051(7) -0.0014(10)
    C2B 0.0308(15) 0.0216(19) 0.0228(16) -0.0083(12) 0.0103(11) -0.0013(13)
    C3B 0.0110(15) 0.0222(13) 0.0160(11) -0.0003(12) 0.0056(11) -0.0020(7)
    C4B 0.0253(17) 0.0185(15) 0.0189(14) 0.0117(12) 0.0048(11) 0.0069(10)
    C5B 0.0255(12) 0.0219(15) 0.0244(11) 0.0049(11) 0.0074(8) 0.0034(11)
    C6B 0.0194(11) 0.0273(14) 0.0233(11) 0.0025(11) 0.0057(8) 0.0023(10)
    C7B 0.0179(13) 0.0234(11) 0.0258(11) -0.0020(11) 0.0089(10) -0.0010(9)
    C8B 0.022(2) 0.0188(13) 0.0133(12) 0.0004(14) 0.0051(12) -0.0022(7)
    C9B 0.0188(11) 0.0192(11) 0.0195(9) -0.0017(9) 0.0061(8) -0.0012(7)
    C10B 0.0214(11) 0.0190(10) 0.0214(9) -0.0012(7) 0.0061(7) 0.0009(7)
_geom_special_details
;
 All esds (except the esd in the dihedral angle between two l.s. planes)
 are estimated using the full covariance matrix.  The cell esds are taken
 into account individually in the estimation of esds in distances, angles
 and torsion angles; correlations between esds in cell parameters are only
 used when they are defined by crystal symmetry.  An approximate (isotropic)
 treatment of cell esds is used for estimating esds involving l.s. planes.
;
loop_
    _geom_bond_atom_site_label_1
    _geom_bond_atom_site_label_2
    _geom_bond_site_symmetry_2
    _geom_bond_distance
    _geom_bond_publ_flag
    N1A C9A . 1.3307(16) ?
    N1A C8A . 1.3661(15) ?
    C1A C2A . 1.3592(18) ?
    C1A C9A . 1.4183(18) ?
    C1A H1AA . 0.9300 ?
    C2A C3A . 1.4118(18) ?
    C2A H2AA . 0.9300 ?
    C3A C4A . 1.4183(17) ?
    C3A C8A . 1.4259(18) ?
    C4A C5A . 1.3683(19) ?
    C4A H4AA . 0.9300 ?
    C5A C6A . 1.411(2) ?
    C5A H5AA . 0.9300 ?
    C6A C7A . 1.3652(18) ?
    C6A H6AA . 0.9300 ?
    C7A C8A . 1.4146(18) ?
    C7A H7AA . 0.9300 ?
    C9A C10A . 1.4650(17) ?
    C10A C10A 3 1.332(3) ?
    C10A H10A . 0.9300 ?
    N1B C9B . 1.333(3) ?
    N1B C8B . 1.362(5) ?
    C1B C2B . 1.370(5) ?
    C1B C9B . 1.426(3) ?
    C1B H1B . 0.9300 ?
    C2B C3B . 1.448(6) ?
    C2B H2B . 0.9300 ?
    C3B C8B . 1.403(6) ?
    C3B C4B . 1.429(5) ?
    C4B C5B . 1.308(6) ?
    C4B H4B . 0.9300 ?
    C5B C6B . 1.422(4) ?
    C5B H5B . 0.9300 ?
    C6B C7B . 1.378(3) ?
    C6B H6B . 0.9300 ?
    C7B C8B . 1.426(5) ?
    C7B H7B . 0.9300 ?
    C9B C10B . 1.466(3) ?
    C10B C10B 3_675 1.335(4) ?
    C10B H10B . 0.9300 ?
    N1C C9C . 1.324(9) ?
    N1C C8C . 1.40(2) ?
    C1C C2C . 1.30(2) ?
    C1C C9C . 1.410(10) ?
    C1C H1C . 0.9300 ?
    C2C C3C . 1.28(2) ?
    C2C H2C . 0.9300 ?
    C3C C4C . 1.34(2) ?
    C3C C8C . 1.47(3) ?
    C4C C5C . 1.61(2) ?
    C4C H4C . 0.9300 ?
    C5C C6C . 1.371(13) ?
    C5C H5C . 0.9300 ?
    C6C C7C . 1.344(11) ?
    C6C H6C . 0.9300 ?
    C7C C8C . 1.335(18) ?
    C7C H7C . 0.9300 ?
    C9C C10C . 1.486(11) ?
    C10C C10C 3_675 1.311(15) ?
    C10C H10C . 0.9300 ?
loop_
    _geom_angle_atom_site_label_1
    _geom_angle_atom_site_label_2
    _geom_angle_atom_site_label_3
    _geom_angle_site_symmetry_1
    _geom_angle_site_symmetry_3
    _geom_angle
    _geom_angle_publ_flag
    C9A N1A C8A . . 118.11(11) ?
    C2A C1A C9A . . 119.88(12) ?
    C2A C1A H1AA . . 120.1 ?
    C9A C1A H1AA . . 120.1 ?
    C1A C2A C3A . . 119.68(12) ?
    C1A C2A H2AA . . 120.2 ?
    C3A C2A H2AA . . 120.2 ?
    C2A C3A C4A . . 123.73(12) ?
    C2A C3A C8A . . 117.09(11) ?
    C4A C3A C8A . . 119.16(12) ?
    C5A C4A C3A . . 120.54(13) ?
    C5A C4A H4AA . . 119.7 ?
    C3A C4A H4AA . . 119.7 ?
    C4A C5A C6A . . 120.12(12) ?
    C4A C5A H5AA . . 119.9 ?
    C6A C5A H5AA . . 119.9 ?
    C7A C6A C5A . . 120.80(13) ?
    C7A C6A H6AA . . 119.6 ?
    C5A C6A H6AA . . 119.6 ?
    C6A C7A C8A . . 120.67(13) ?
    C6A C7A H7AA . . 119.7 ?
    C8A C7A H7AA . . 119.7 ?
    N1A C8A C7A . . 118.54(12) ?
    N1A C8A C3A . . 122.77(12) ?
    C7A C8A C3A . . 118.69(11) ?
    N1A C9A C1A . . 122.47(12) ?
    N1A C9A C10A . . 118.44(12) ?
    C1A C9A C10A . . 119.09(12) ?
    C10A C10A C9A 3 . 124.71(15) ?
    C10A C10A H10A 3 . 117.6 ?
    C9A C10A H10A . . 117.6 ?
    C9B N1B C8B . . 118.0(3) ?
    C2B C1B C9B . . 119.0(2) ?
    C2B C1B H1B . . 120.5 ?
    C9B C1B H1B . . 120.5 ?
    C1B C2B C3B . . 120.2(3) ?
    C1B C2B H2B . . 119.9 ?
    C3B C2B H2B . . 119.9 ?
    C8B C3B C4B . . 120.9(4) ?
    C8B C3B C2B . . 115.4(4) ?
    C4B C3B C2B . . 123.7(4) ?
    C5B C4B C3B . . 120.0(4) ?
    C5B C4B H4B . . 120.0 ?
    C3B C4B H4B . . 120.0 ?
    C4B C5B C6B . . 121.2(3) ?
    C4B C5B H5B . . 119.4 ?
    C6B C5B H5B . . 119.4 ?
    C7B C6B C5B . . 120.5(2) ?
    C7B C6B H6B . . 119.8 ?
    C5B C6B H6B . . 119.8 ?
    C6B C7B C8B . . 119.7(2) ?
    C6B C7B H7B . . 120.2 ?
    C8B C7B H7B . . 120.2 ?
    N1B C8B C3B . . 124.8(4) ?
    N1B C8B C7B . . 117.5(3) ?
    C3B C8B C7B . . 117.7(3) ?
    N1B C9B C1B . . 122.53(17) ?
    N1B C9B C10B . . 115.0(2) ?
    C1B C9B C10B . . 122.4(2) ?
    C10B C10B C9B 3_675 . 126.7(2) ?
    C10B C10B H10B 3_675 . 116.7 ?
    C9B C10B H10B . . 116.7 ?
    C9C N1C C8C . . 117.5(11) ?
    C2C C1C C9C . . 121.4(10) ?
    C2C C1C H1C . . 119.3 ?
    C9C C1C H1C . . 119.3 ?
    C3C C2C C1C . . 118.0(14) ?
    C3C C2C H2C . . 121.0 ?
    C1C C2C H2C . . 121.0 ?
    C2C C3C C4C . . 123.7(16) ?
    C2C C3C C8C . . 124.9(14) ?
    C4C C3C C8C . . 111.4(14) ?
    C3C C4C C5C . . 125.1(14) ?
    C3C C4C H4C . . 117.5 ?
    C5C C4C H4C . . 117.5 ?
    C6C C5C C4C . . 113.2(10) ?
    C6C C5C H5C . . 123.4 ?
    C4C C5C H5C . . 123.4 ?
    C7C C6C C5C . . 120.8(11) ?
    C7C C6C H6C . . 119.6 ?
    C5C C6C H6C . . 119.6 ?
    C8C C7C C6C . . 124.7(14) ?
    C8C C7C H7C . . 117.7 ?
    C6C C7C H7C . . 117.7 ?
    C7C C8C N1C . . 120.2(18) ?
    C7C C8C C3C . . 124.4(16) ?
    N1C C8C C3C . . 115.3(14) ?
    N1C C9C C1C . . 122.9(8) ?
    N1C C9C C10C . . 117.7(9) ?
    C1C C9C C10C . . 119.3(9) ?
    C10C C10C C9C 3_675 . 126.9(9) ?
    C10C C10C H10C 3_675 . 116.6 ?
    C9C C10C H10C . . 116.6 ?
loop_
    _geom_torsion_atom_site_label_1
    _geom_torsion_atom_site_label_2
    _geom_torsion_atom_site_label_3
    _geom_torsion_atom_site_label_4
    _geom_torsion_site_symmetry_1
    _geom_torsion_site_symmetry_2
    _geom_torsion_site_symmetry_3
    _geom_torsion_site_symmetry_4
    _geom_torsion
    _geom_torsion_publ_flag
    C9A C1A C2A C3A . . . . 0.64(18) ?
    C1A C2A C3A C4A . . . . 178.00(12) ?
    C1A C2A C3A C8A . . . . -0.46(17) ?
    C2A C3A C4A C5A . . . . -178.12(12) ?
    C8A C3A C4A C5A . . . . 0.32(18) ?
    C3A C4A C5A C6A . . . . -0.58(19) ?
    C4A C5A C6A C7A . . . . -0.06(19) ?
    C5A C6A C7A C8A . . . . 0.96(19) ?
    C9A N1A C8A C7A . . . . -178.59(11) ?
    C9A N1A C8A C3A . . . . 0.75(17) ?
    C6A C7A C8A N1A . . . . 178.17(11) ?
    C6A C7A C8A C3A . . . . -1.20(18) ?
    C2A C3A C8A N1A . . . . -0.24(17) ?
    C4A C3A C8A N1A . . . . -178.78(11) ?
    C2A C3A C8A C7A . . . . 179.10(11) ?
    C4A C3A C8A C7A . . . . 0.56(17) ?
    C8A N1A C9A C1A . . . . -0.58(17) ?
    C8A N1A C9A C10A . . . . 179.29(10) ?
    C2A C1A C9A N1A . . . . -0.11(19) ?
    C2A C1A C9A C10A . . . . -179.98(11) ?
    N1A C9A C10A C10A . . . 3 -1.6(2) ?
    C1A C9A C10A C10A . . . 3 178.32(15) ?
    C9B C1B C2B C3B . . . . 1.1(5) ?
    C1B C2B C3B C8B . . . . 1.6(6) ?
    C1B C2B C3B C4B . . . . -179.3(4) ?
    C8B C3B C4B C5B . . . . -0.5(6) ?
    C2B C3B C4B C5B . . . . -179.5(4) ?
    C3B C4B C5B C6B . . . . 1.6(6) ?
    C4B C5B C6B C7B . . . . -1.5(4) ?
    C5B C6B C7B C8B . . . . 0.3(4) ?
    C9B N1B C8B C3B . . . . 1.1(4) ?
    C9B N1B C8B C7B . . . . 179.8(2) ?
    C4B C3B C8B N1B . . . . 178.1(3) ?
    C2B C3B C8B N1B . . . . -2.9(5) ?
    C4B C3B C8B C7B . . . . -0.6(5) ?
    C2B C3B C8B C7B . . . . 178.5(3) ?
    C6B C7B C8B N1B . . . . -178.1(2) ?
    C6B C7B C8B C3B . . . . 0.6(4) ?
    C8B N1B C9B C1B . . . . 2.0(3) ?
    C8B N1B C9B C10B . . . . -176.8(2) ?
    C2B C1B C9B N1B . . . . -3.1(3) ?
    C2B C1B C9B C10B . . . . 175.6(3) ?
    N1B C9B C10B C10B . . . 3_675 179.9(2) ?
    C1B C9B C10B C10B . . . 3_675 1.1(3) ?
    C9C C1C C2C C3C . . . . -2(2) ?
    C1C C2C C3C C4C . . . . 177.6(16) ?
    C1C C2C C3C C8C . . . . 0(3) ?
    C2C C3C C4C C5C . . . . 175.5(15) ?
    C8C C3C C4C C5C . . . . -7(2) ?
    C3C C4C C5C C6C . . . . 7(2) ?
    C4C C5C C6C C7C . . . . -3.8(16) ?
    C5C C6C C7C C8C . . . . 2(2) ?
    C6C C7C C8C N1C . . . . 179.5(11) ?
    C6C C7C C8C C3C . . . . -1(3) ?
    C9C N1C C8C C7C . . . . 179.2(13) ?
    C9C N1C C8C C3C . . . . 0.2(19) ?
    C2C C3C C8C C7C . . . . -178.3(17) ?
    C4C C3C C8C C7C . . . . 4(3) ?
    C2C C3C C8C N1C . . . . 1(2) ?
    C4C C3C C8C N1C . . . . -176.8(15) ?
    C8C N1C C9C C1C . . . . -2.0(15) ?
    C8C N1C C9C C10C . . . . 177.9(10) ?
    C2C C1C C9C N1C . . . . 3.2(16) ?
    C2C C1C C9C C10C . . . . -176.7(11) ?
    N1C C9C C10C C10C . . . 3_675 -11.3(12) ?
    C1C C9C C10C C10C . . . 3_675 168.6(9) ?
loop_
    _geom_hbond_atom_site_label_D
    _geom_hbond_atom_site_label_H
    _geom_hbond_atom_site_label_A
    _geom_hbond_site_symmetry_A
    _geom_hbond_distance_DH
    _geom_hbond_distance_HA
    _geom_hbond_distance_DA
    _geom_hbond_angle_DHA
    _geom_hbond_publ_flag
    C2A H2AA Cg1 2_555 0.9300 2.77 3.3409(14) 121 y
    C6A H6AA Cg2 4_455 0.9300 2.65 3.5328(18) 159 y
    C4B H4B Cg3 4_565 0.9300 2.85 3.376(12) 116 y
    C6A H6AA Cg3 2_535 0.9300 2.76 3.613(10) 152 y
