# Supplementary material for: 1,2-Di-2-quinolylethene
Source: Acta Crystallogr Sect E Struct Rep Online. 2009 Jan 23;65(Pt 2):o354. doi: 10.1107/S160053680900186X (PMC2968328; doi:10.1107/S160053680900186X)
Supplement: Supplementary file 2 [file e-65-0o354-Isup2.hkl]

# 
# h,k,l, Fc-squared, Fo-squared, sigma(Fo-squared) and status flag 
# 
data_I
_shelx_title ' pk2142 - P21/n, disorder modelled by S. Parkin 08/12/30' 
_shelx_refln_list_code          4 
_shelx_F_calc_maximum      172.96 
_exptl_crystal_F_000       592.00 
_reflns_d_resolution_high  0.7698 
 
loop_ 
 _symmetry_equiv_pos_as_xyz 
 'x, y, z' 
 '-x+1/2, y+1/2, -z+1/2' 
 '-x, -y, -z' 
 'x-1/2, -y-1/2, z-1/2' 
 
_cell_length_a    15.6378 
_cell_length_b     6.0798 
_cell_length_c    16.0860 
_cell_angle_alpha  90.000 
_cell_angle_beta  108.879 
_cell_angle_gamma  90.000 
 
_shelx_F_squared_multiplier     1.000 
 
loop_ 
 _refln_index_h 
 _refln_index_k 
 _refln_index_l 
 _refln_F_squared_calc 
 _refln_F_squared_meas 
 _refln_F_squared_sigma 
 _refln_observed_status 
   4   0   0     6832.45     6549.97     76.20 o 
   6   0   0      556.70      532.16     17.99 o 
   8   0   0        2.79        1.31      1.95 o 
  10   0   0       97.49      122.49      7.16 o 
  12   0   0       18.18       17.42      6.68 o 
  14   0   0       67.51       64.29      6.39 o 
  16   0   0        0.14        3.19      5.33 o 
  18   0   0        0.08        0.24      4.18 o 
   1   1   0      166.73      171.92      2.98 o 
   2   1   0     3909.24     3860.35     39.92 o 
   3   1   0      660.83      681.38      6.43 o 
   4   1   0        0.01       -0.44      0.61 o 
   5   1   0      337.95      325.49      3.93 o 
   6   1   0        0.01        1.64      0.57 o 
   7   1   0      214.24      204.55      3.73 o 
   8   1   0      167.25      181.17      3.65 o 
   9   1   0       47.60       45.70      2.00 o 
  10   1   0       48.70       50.88      2.21 o 
  11   1   0      174.62      169.89      4.47 o 
  12   1   0      249.22      219.87      6.83 o 
  13   1   0      374.35      348.19      8.86 o 
  14   1   0      105.10      103.63      7.70 o 
  15   1   0       75.20       72.29      5.07 o 
  16   1   0       13.22       12.43      3.20 o 
  17   1   0      226.77      214.45      8.32 o 
  18   1   0        5.18        5.75      3.81 o 
  19   1   0      479.27      539.78     14.05 o 
   0   2   0     2604.51     2635.83     33.13 o 
   1   2   0      457.74      423.82      5.51 o 
   2   2   0      350.01      334.36      4.09 o 
   3   2   0      207.15      211.51      3.46 o 
   4   2   0      845.32      862.48      8.15 o 
   5   2   0      226.08      236.23      3.55 o 
   6   2   0      121.49      112.33      2.42 o 
   7   2   0      416.70      443.49      5.62 o 
   8   2   0       40.09       44.66      1.73 o 
   9   2   0        0.00        0.46      0.80 o 
  10   2   0       28.07       27.88      1.54 o 
  11   2   0      269.01      243.87      7.31 o 
  12   2   0       47.92       41.77      3.67 o 
  13   2   0        1.45        4.36      2.37 o 
  14   2   0        2.98        0.74      2.27 o 
  15   2   0      222.39      201.77      7.57 o 
  16   2   0       16.09       14.90      4.05 o 
  17   2   0       91.64       99.00      8.94 o 
  18   2   0        0.06        5.08      3.16 o 
   1   3   0      141.35      159.25      3.74 o 
   2   3   0      156.77      160.43      2.96 o 
   3   3   0     1985.09     2136.26     16.47 o 
   4   3   0      484.24      501.74      6.47 o 
   5   3   0       97.45      105.78      2.79 o 
   6   3   0      140.07      166.69      3.15 o 
   7   3   0       30.42       22.03      1.56 o 
   8   3   0       94.73      100.40      2.84 o 
   9   3   0      163.97      153.53      5.21 o 
  10   3   0        5.56        9.21      1.93 o 
  11   3   0       32.24       39.26      3.32 o 
  12   3   0       18.05       15.35      3.09 o 
  13   3   0        0.54        1.85      3.30 o 
  14   3   0       35.75       35.16      6.17 o 
  15   3   0       10.29        7.30      4.47 o 
  16   3   0        9.44        7.64      4.77 o 
  17   3   0        0.13       -1.80      4.03 o 
   0   4   0      143.88      150.03      3.74 o 
   1   4   0       12.00       16.81      1.46 o 
   2   4   0      259.43      271.45      4.39 o 
   3   4   0        1.72        2.86      1.06 o 
   4   4   0      137.93      149.28      3.44 o 
   5   4   0        0.45        0.53      1.00 o 
   6   4   0        3.95        4.35      1.23 o 
   7   4   0       17.59       11.40      1.87 o 
   8   4   0      238.56      259.28      5.97 o 
   9   4   0        1.14        0.80      2.29 o 
  10   4   0     1327.13     1288.39     22.62 o 
  11   4   0       17.20       14.25      4.59 o 
  12   4   0        1.25       -2.96      2.71 o 
  13   4   0       96.79      108.83      8.71 o 
  14   4   0       52.08       54.29      6.11 o 
  15   4   0        4.79        9.12      4.18 o 
  16   4   0        4.46        3.86      4.16 o 
   1   5   0       24.16       25.91      4.56 o 
   2   5   0      144.80      147.88      8.49 o 
   3   5   0      498.05      551.78      8.94 o 
   4   5   0      186.57      188.08      6.09 o 
   5   5   0       13.94       11.99      3.91 o 
   6   5   0       93.30       82.49      4.53 o 
   7   5   0       94.77       94.53      5.01 o 
   8   5   0       14.48       12.35      2.88 o 
   9   5   0       39.74       30.59      4.47 o 
  10   5   0       49.34       45.12      6.34 o 
  11   5   0        8.26        6.20      7.19 o 
  12   5   0       10.17       11.02      4.07 o 
  13   5   0        5.21        9.85      4.01 o 
  14   5   0        0.67        7.53      3.76 o 
   0   6   0       23.24       18.15      6.59 o 
   1   6   0       25.59       29.24      5.29 o 
   2   6   0       27.01       29.71      5.32 o 
   3   6   0      414.45      375.35     14.01 o 
   4   6   0      187.08      164.26     20.14 o 
   5   6   0        2.47        1.24      4.19 o 
   6   6   0        0.43        0.68      3.04 o 
   7   6   0        1.23       -2.97      2.92 o 
   8   6   0        0.01        1.18      3.14 o 
   9   6   0      161.02      142.07      6.64 o 
  10   6   0      213.78      216.65      8.11 o 
  11   6   0      208.81      223.64      8.47 o 
  12   6   0        0.00        5.86      3.27 o 
   1   7   0       29.22       29.45     10.13 o 
   2   7   0       30.86       31.37      6.11 o 
   3   7   0        4.41        2.15      4.23 o 
   4   7   0       10.88       11.43      5.11 o 
   5   7   0       48.36       49.50      6.90 o 
   6   7   0        6.54        3.02      4.29 o 
   7   7   0        1.16        0.33      3.86 o 
   8   7   0      188.26      201.64     11.54 o 
 -19   0   1      151.47      152.25     18.61 o 
 -17   0   1       35.28       44.29      7.66 o 
 -15   0   1        0.25        0.35      5.92 o 
 -13   0   1       30.43       29.47      4.77 o 
 -11   0   1       40.94       30.74      6.77 o 
  -9   0   1        7.54        9.54      2.63 o 
  -7   0   1     1096.32     1170.39     20.51 o 
  -5   0   1     5440.91     5345.74     53.22 o 
  -3   0   1     9624.37     9751.02    113.97 o 
  -1   0   1        6.03       -0.77      0.38 o 
   1   0   1       48.52       36.25      2.03 o 
   3   0   1      529.75      488.58      6.63 o 
   5   0   1       23.75       21.28      1.04 o 
   7   0   1       15.66       14.35      1.86 o 
   9   0   1       38.76       36.57      4.07 o 
  11   0   1      106.91       97.37     13.14 o 
  13   0   1      385.02      354.12     12.89 o 
  15   0   1        8.37       13.62      4.32 o 
  17   0   1       28.05       22.82      5.66 o 
 -19   1   1       45.13       48.07      5.16 o 
 -18   1   1      132.22      145.35      7.50 o 
 -17   1   1       24.22       22.95      3.69 o 
 -16   1   1        3.74        4.87      2.79 o 
 -15   1   1       22.60       19.25      3.33 o 
 -14   1   1      138.04      125.84      5.85 o 
 -13   1   1      405.15      369.57      8.99 o 
 -12   1   1      144.93      138.40      6.16 o 
 -11   1   1      219.49      212.50      4.25 o 
 -10   1   1       36.53       34.95      1.90 o 
  -9   1   1       16.13       13.22      1.35 o 
  -8   1   1     1678.60     1726.22     16.32 o 
  -7   1   1      100.89      112.33      2.82 o 
  -6   1   1        9.78       15.21      0.95 o 
  -5   1   1      105.41      119.01      2.30 o 
  -4   1   1     9449.15     9609.35     70.08 o 
  -3   1   1    10381.85    10442.63     83.17 o 
  -2   1   1     4755.71     4689.34     64.54 o 
  -1   1   1      227.07      218.29      3.00 o 
   0   1   1       91.66       70.95      2.09 o 
   1   1   1     7187.32     7022.91     61.81 o 
   2   1   1       69.26       57.53      1.78 o 
   3   1   1      370.79      337.12      4.28 o 
   4   1   1       35.64       27.51      1.62 o 
   5   1   1      541.39      528.59      4.96 o 
   6   1   1       77.96       77.51      1.61 o 
   7   1   1     1083.55     1115.87      9.08 o 
   8   1   1        0.46        2.23      0.88 o 
   9   1   1       39.12       43.68      2.23 o 
  10   1   1      162.47      149.47      3.18 o 
  11   1   1       35.42       36.77      4.16 o 
  12   1   1      832.27      753.84     19.48 o 
  13   1   1       39.32       46.84      5.11 o 
  14   1   1      312.29      287.86      8.78 o 
  15   1   1       23.01       29.36      3.82 o 
  16   1   1       46.08       50.66      7.10 o 
  17   1   1       89.51       87.55      8.11 o 
  18   1   1      121.56      109.91      6.88 o 
 -18   2   1       70.58       75.97     10.81 o 
 -17   2   1        1.47        2.97      3.41 o 
 -16   2   1       20.12       20.09      3.50 o 
 -15   2   1        0.12        1.33      2.40 o 
 -14   2   1        0.89        1.91      2.25 o 
 -13   2   1        0.00        4.77      2.21 o 
 -12   2   1      545.79      531.85     10.83 o 
 -11   2   1       23.77       20.36      2.26 o 
 -10   2   1       77.04       65.09      2.08 o 
  -9   2   1      265.37      275.35      4.07 o 
  -8   2   1       39.26       29.25      1.47 o 
  -7   2   1       56.04       55.45      1.93 o 
  -6   2   1     4457.68     4685.58     35.99 o 
  -5   2   1      556.57      605.35      6.69 o 
  -4   2   1       59.48       46.02      1.78 o 
  -3   2   1      726.10      730.15      8.28 o 
  -2   2   1     2027.89     2055.76     18.95 o 
  -1   2   1       59.42       46.44      3.12 o 
   0   2   1      822.57      832.43      8.39 o 
   1   2   1     1483.81     1459.05     11.98 o 
   2   2   1     1583.48     1559.10     12.70 o 
   3   2   1       47.95       58.02      2.04 o 
   4   2   1     1250.66     1272.76     11.85 o 
   5   2   1        4.39       11.00      1.01 o 
   6   2   1       71.85       85.77      2.16 o 
   7   2   1       86.15       97.92      2.38 o 
   8   2   1        5.62        6.55      0.94 o 
   9   2   1      130.88      126.19      2.75 o 
  10   2   1       67.24       63.04      3.51 o 
  11   2   1      309.12      279.90     11.10 o 
  12   2   1        2.57        3.50      2.20 o 
  13   2   1        7.96        3.61      2.38 o 
  14   2   1       16.62       19.08      3.32 o 
  15   2   1        1.80        2.91      2.69 o 
  16   2   1      418.80      428.22     11.42 o 
  17   2   1      125.00      140.82     10.81 o 
  18   2   1       42.26       48.54      5.40 o 
 -18   3   1       26.57       23.80      6.39 o 
 -17   3   1        1.67       -3.68      7.31 o 
 -16   3   1        5.63       -0.32      3.99 o 
 -15   3   1       76.01       76.56      7.97 o 
 -14   3   1        1.17        1.92      2.60 o 
 -13   3   1       36.74       31.63      6.40 o 
 -12   3   1        1.67        1.01      2.17 o 
 -11   3   1       35.23       27.55      2.63 o 
 -10   3   1       35.89       35.49      2.75 o 
  -9   3   1      137.57      135.78      3.94 o 
  -8   3   1        5.12        6.90      1.19 o 
  -7   3   1       21.16       11.86      1.51 o 
  -6   3   1      458.40      446.64      5.93 o 
  -5   3   1      219.49      232.64      4.11 o 
  -4   3   1      169.11      158.31      3.59 o 
  -3   3   1     1626.97     1749.82     15.03 o 
  -2   3   1      196.23      215.90      3.36 o 
  -1   3   1      853.09      938.73     11.26 o 
   0   3   1     1188.05     1245.20     13.36 o 
   1   3   1     1417.63     1509.00     12.31 o 
   2   3   1      550.31      545.82      6.05 o 
   3   3   1      166.39      197.94      3.45 o 
   4   3   1      152.84      182.66      3.78 o 
   5   3   1      128.09      126.64      3.17 o 
   6   3   1      115.16      108.09      2.85 o 
   7   3   1       43.53       41.90      2.52 o 
   8   3   1      286.33      265.67      4.51 o 
   9   3   1        4.01        2.83      1.28 o 
  10   3   1       75.30       77.09      4.00 o 
  11   3   1      267.11      250.39     10.99 o 
  12   3   1        0.13        2.28      3.30 o 
  13   3   1       13.79       13.78      4.41 o 
  14   3   1       33.47       29.56      5.74 o 
  15   3   1       30.88       22.17      9.10 o 
  16   3   1        0.14       -2.13      3.79 o 
  17   3   1       36.13       46.49     16.12 o 
 -16   4   1        2.86       -1.19      3.59 o 
 -15   4   1       84.98       76.90      7.11 o 
 -14   4   1        0.37        0.87      2.99 o 
 -13   4   1        0.67        3.14      3.18 o 
 -12   4   1        4.77        5.24      3.18 o 
 -11   4   1      105.42      103.63      8.28 o 
 -10   4   1      241.14      215.02      8.36 o 
  -9   4   1      520.20      478.32     10.49 o 
  -8   4   1        0.34        0.48      1.54 o 
  -7   4   1       87.83       80.55      3.35 o 
  -6   4   1       14.27       11.88      1.46 o 
  -5   4   1        4.62        4.28      1.25 o 
  -4   4   1       33.48       29.44      2.42 o 
  -3   4   1        3.06        2.75      0.99 o 
  -2   4   1        8.62        7.89      1.50 o 
  -1   4   1      156.77      177.92      3.51 o 
   0   4   1        1.52        0.04      0.90 o 
   1   4   1       40.46       27.74      1.76 o 
   2   4   1       26.70       24.35      1.72 o 
   3   4   1      239.29      235.57      4.23 o 
   4   4   1      218.15      212.52      4.14 o 
   5   4   1        0.03        0.25      1.06 o 
   6   4   1       33.55       30.91      2.18 o 
   7   4   1      118.06      106.94      3.67 o 
   8   4   1      330.84      337.35      9.01 o 
   9   4   1       85.99       79.98      6.26 o 
  10   4   1        7.60       10.10      3.31 o 
  11   4   1       44.68       50.57     10.42 o 
  12   4   1      255.79      232.76      9.58 o 
  13   4   1       55.29       58.82      8.81 o 
  14   4   1        6.68        9.60      4.32 o 
  15   4   1        0.32        2.87      4.12 o 
  16   4   1       14.37       14.52      5.76 o 
 -15   5   1        6.48       -1.50      5.13 o 
 -14   5   1       45.38       47.86      6.29 o 
 -13   5   1       58.62       52.22      5.95 o 
 -12   5   1       21.76       15.15      4.03 o 
 -11   5   1       95.07       85.27      6.44 o 
 -10   5   1       15.53       12.64      5.50 o 
  -9   5   1       96.32       86.53      5.08 o 
  -8   5   1      310.21      261.91      7.74 o 
  -7   5   1       55.58       44.64      4.08 o 
  -6   5   1       77.91       75.13      4.26 o 
  -5   5   1       36.75       37.30      3.41 o 
  -4   5   1        1.63        4.64      2.17 o 
  -3   5   1      314.46      317.25     12.83 o 
  -2   5   1       13.14        7.50      4.00 o 
  -1   5   1       25.25       19.61      4.38 o 
   0   5   1        0.05        0.89      3.41 o 
   1   5   1       52.43       49.41      5.56 o 
   2   5   1      385.78      391.92      8.15 o 
   3   5   1        0.41       -1.64      1.62 o 
   4   5   1      626.02      556.60     11.25 o 
   5   5   1       11.32        7.02      2.01 o 
   6   5   1      200.87      182.03      5.61 o 
   7   5   1      197.76      195.20      6.81 o 
   8   5   1       11.67        7.71      2.87 o 
   9   5   1       69.95       66.69      5.64 o 
  10   5   1        0.55       -2.30      2.68 o 
  11   5   1        4.95       10.58      3.75 o 
  12   5   1        2.70        3.49      3.47 o 
  13   5   1       30.95       35.85      5.71 o 
  14   5   1        3.83       13.71      4.58 o 
 -12   6   1        9.66       12.92      4.59 o 
 -11   6   1       12.65       17.04      3.77 o 
 -10   6   1       31.72       26.03      3.90 o 
  -9   6   1       12.91        8.67      3.63 o 
  -8   6   1       34.50       36.17      4.77 o 
  -7   6   1       60.42       60.76      5.49 o 
  -6   6   1       35.20       22.89      4.13 o 
  -5   6   1        0.18        3.50      3.87 o 
  -4   6   1      211.15      213.34     10.64 o 
  -3   6   1       14.55       11.35      4.40 o 
  -2   6   1      122.09      121.63      8.48 o 
  -1   6   1       53.20       76.12      7.49 o 
   0   6   1        1.57        2.15      3.52 o 
   1   6   1       99.34       94.71      7.94 o 
   2   6   1       21.06       27.35      5.10 o 
   3   6   1       56.40       50.27      6.20 o 
   4   6   1      376.41      361.85     13.83 o 
   5   6   1      246.81      242.55     13.51 o 
   6   6   1       21.49        7.47      4.49 o 
   7   6   1       74.59       78.99      6.15 o 
   8   6   1      318.48      335.90      9.53 o 
   9   6   1      149.92      154.08      7.03 o 
  10   6   1       17.94       10.98      3.43 o 
  11   6   1      126.62      135.67      7.19 o 
  12   6   1        0.65       -2.07      3.10 o 
  -9   7   1       48.59       59.06     16.83 o 
  -8   7   1        5.10        3.30      5.95 o 
  -7   7   1        6.94       13.15      9.03 o 
  -6   7   1        0.05        2.50      4.34 o 
  -5   7   1       22.86       19.81      7.90 o 
  -4   7   1        2.22       -2.29      3.78 o 
  -3   7   1       17.44       22.12      5.49 o 
  -2   7   1        3.35        3.50      4.18 o 
  -1   7   1        0.91       -1.19      3.89 o 
   0   7   1       13.76       13.70      5.04 o 
   1   7   1        5.32       -3.44      3.79 o 
   2   7   1       11.63        5.12      4.41 o 
   3   7   1       12.18        5.12      4.29 o 
   4   7   1       23.07       21.61      5.34 o 
   5   7   1        1.08        1.50      3.94 o 
   6   7   1        2.44        1.44      4.27 o 
   7   7   1        7.57       12.17      4.31 o 
   8   7   1        0.32        4.05      3.82 o 
 -18   0   2       80.46       97.00     22.80 o 
 -16   0   2       11.32        4.87      3.73 o 
 -14   0   2        0.07       -0.99      2.51 o 
 -12   0   2      227.47      214.55     10.23 o 
 -10   0   2       49.25       51.74      4.43 o 
  -8   0   2      419.58      451.90      5.47 o 
  -6   0   2       54.40       43.25      1.78 o 
  -4   0   2    29913.46    30816.76    294.86 o 
  -2   0   2     5042.19     4778.85     54.71 o 
   0   0   2     1134.46      963.29     46.81 o 
   2   0   2      448.37      435.37      5.77 o 
   4   0   2        4.06        1.42      0.76 o 
   6   0   2      178.49      156.22      3.11 o 
   8   0   2      108.91      105.74      5.66 o 
  10   0   2      278.50      327.09     11.03 o 
  12   0   2      272.71      287.17     22.65 o 
  14   0   2       55.39       56.65      6.64 o 
  16   0   2        6.29        5.67      5.40 o 
  18   0   2       96.90       79.65      8.85 o 
 -19   1   2        1.62        2.83      3.13 o 
 -18   1   2        4.05        6.15      2.98 o 
 -17   1   2        0.01        0.28      2.40 o 
 -16   1   2       28.65       29.31      3.79 o 
 -15   1   2       73.68       65.75      4.68 o 
 -14   1   2        4.18        1.59      2.33 o 
 -13   1   2        0.33       -0.34      2.76 o 
 -12   1   2      123.67      112.27      4.87 o 
 -11   1   2        2.17        1.43      1.18 o 
 -10   1   2       95.24      107.01      3.67 o 
  -9   1   2      489.77      477.45      6.58 o 
  -8   1   2        2.26        3.35      0.64 o 
  -7   1   2        4.81        7.29      0.95 o 
  -6   1   2     1229.88     1281.09      9.79 o 
  -5   1   2     8853.61     8900.24     57.13 o 
  -4   1   2      378.81      400.05      4.16 o 
  -3   1   2      203.07      177.34      8.99 o 
  -2   1   2     7531.85     7254.60     64.01 o 
  -1   1   2      676.62      642.15      6.59 o 
   0   1   2     5024.21     4906.67     39.88 o 
   1   1   2      355.42      355.54      6.08 o 
   2   1   2      511.81      446.66      7.91 o 
   3   1   2      130.28      129.41      2.63 o 
   4   1   2      314.11      298.32      3.22 o 
   5   1   2     1042.19     1057.24      8.61 o 
   6   1   2      501.15      518.48      5.48 o 
   7   1   2      483.80      541.77      5.05 o 
   8   1   2       17.65       23.56      0.91 o 
   9   1   2        5.36        3.21      1.25 o 
  10   1   2       35.09       32.29      1.73 o 
  11   1   2      490.01      448.51      9.78 o 
  12   1   2       11.28       13.88      2.88 o 
  13   1   2      431.61      422.54     10.15 o 
  14   1   2       19.65       18.11      3.29 o 
  15   1   2      235.30      223.57      7.96 o 
  16   1   2       83.88       82.57      6.82 o 
  17   1   2      414.14      432.09     11.91 o 
  18   1   2       56.49       61.05      5.86 o 
 -19   2   2        3.83        5.76      3.53 o 
 -18   2   2       17.71       15.22      3.68 o 
 -17   2   2        8.67       11.68      3.26 o 
 -16   2   2       19.44       17.35      3.37 o 
 -15   2   2        1.58        1.46      2.27 o 
 -14   2   2       13.43        6.73      2.43 o 
 -13   2   2       42.85       41.19      3.81 o 
 -12   2   2      363.98      336.16      8.38 o 
 -11   2   2       15.51       21.66      2.05 o 
 -10   2   2       14.95       17.89      1.50 o 
  -9   2   2      101.05      110.50      2.36 o 
  -8   2   2       77.76       80.57      2.62 o 
  -7   2   2     1606.12     1731.06     15.34 o 
  -6   2   2      907.14      967.79      9.66 o 
  -5   2   2      132.97      137.50      2.65 o 
  -4   2   2       10.83       11.56      1.09 o 
  -3   2   2       74.29       80.67      2.31 o 
  -2   2   2     1416.97     1363.72     12.30 o 
  -1   2   2       53.85       49.88      1.98 o 
   0   2   2      496.32      459.52      5.08 o 
   1   2   2      327.33      297.11      4.67 o 
   2   2   2       26.18       26.84      1.51 o 
   3   2   2       37.00       33.38      1.71 o 
   4   2   2      791.96      807.06      8.57 o 
   5   2   2        2.08        1.69      0.70 o 
   6   2   2       75.99       71.21      2.10 o 
   7   2   2       24.14       23.43      1.43 o 
   8   2   2      105.35      109.66      3.18 o 
   9   2   2       28.69       30.60      1.59 o 
  10   2   2      179.56      175.68      4.58 o 
  11   2   2       68.28       72.10      4.37 o 
  12   2   2      447.51      440.85     10.77 o 
  13   2   2       84.98       84.66      5.13 o 
  14   2   2      254.44      258.58      8.39 o 
  15   2   2      526.95      540.27     12.65 o 
  16   2   2       64.94       65.12      5.46 o 
  17   2   2       19.59       27.34      4.26 o 
 -18   3   2        0.88        1.47      4.45 o 
 -17   3   2        4.38        5.06      4.54 o 
 -16   3   2        2.86        2.97      3.89 o 
 -15   3   2       21.20       16.22      5.61 o 
 -14   3   2       29.50       32.94      4.19 o 
 -13   3   2       11.06       13.56      3.05 o 
 -12   3   2      153.59      143.16      6.44 o 
 -11   3   2       77.78       92.83      4.04 o 
 -10   3   2      199.45      194.32      5.41 o 
  -9   3   2      393.91      392.13      5.74 o 
  -8   3   2      168.62      172.70      3.67 o 
  -7   3   2        1.87        2.31      0.95 o 
  -6   3   2       73.39       73.08      2.34 o 
  -5   3   2      178.04      205.50      3.90 o 
  -4   3   2      384.44      344.73      4.49 o 
  -3   3   2      493.25      499.64      5.53 o 
  -2   3   2       47.39       46.05      1.83 o 
  -1   3   2      381.51      378.50      6.04 o 
   0   3   2      616.38      652.98      7.85 o 
   1   3   2      218.22      215.27      3.80 o 
   2   3   2       64.32       70.98      2.31 o 
   3   3   2       12.50        8.99      1.17 o 
   4   3   2       75.92       77.95      2.68 o 
   5   3   2        4.18        7.79      1.21 o 
   6   3   2      157.11      157.59      3.12 o 
   7   3   2      279.94      273.63      4.53 o 
   8   3   2      777.03      813.76      8.97 o 
   9   3   2       32.83       42.29      3.14 o 
  10   3   2        3.14        2.22      1.62 o 
  11   3   2        0.05       -1.58      2.95 o 
  12   3   2       68.12       70.29     10.72 o 
  13   3   2       92.93       88.57      8.10 o 
  14   3   2       11.75       17.49      5.06 o 
  15   3   2        1.95        4.45      3.97 o 
  16   3   2       36.99       30.58      6.75 o 
  17   3   2       52.12       60.80     29.13 o 
 -17   4   2      201.68      223.52     11.08 o 
 -16   4   2       19.03       20.37      4.93 o 
 -15   4   2       92.39      118.58      8.76 o 
 -14   4   2        6.79        2.51      5.94 o 
 -13   4   2        4.18        6.50      3.56 o 
 -12   4   2      226.95      205.61      8.53 o 
 -11   4   2       46.28       41.62      4.68 o 
 -10   4   2        0.54        1.57      2.58 o 
  -9   4   2      120.46      119.90      4.27 o 
  -8   4   2       30.32       37.03      2.77 o 
  -7   4   2       17.52       21.77      2.13 o 
  -6   4   2        6.09        9.36      1.87 o 
  -5   4   2       58.99       63.53      2.85 o 
  -4   4   2       19.25       19.60      1.57 o 
  -3   4   2      444.87      482.58      6.31 o 
  -2   4   2      211.53      217.35      4.20 o 
  -1   4   2       13.51       15.42      1.59 o 
   0   4   2       10.65       12.95      1.72 o 
   1   4   2      139.31      177.03      4.14 o 
   2   4   2        4.69        6.35      1.25 o 
   3   4   2      169.24      143.46      3.46 o 
   4   4   2        0.09        0.37      1.03 o 
   5   4   2       50.78       50.13      2.83 o 
   6   4   2       96.58       90.71      3.85 o 
   7   4   2       97.05       94.85      4.28 o 
   8   4   2       93.59       95.50      4.37 o 
   9   4   2        5.55        5.39      2.48 o 
  10   4   2        3.63        3.03      2.91 o 
  11   4   2        1.13        1.71      3.21 o 
  12   4   2        1.71        3.95      3.70 o 
  13   4   2        1.51        3.90      3.77 o 
  14   4   2       27.12       23.02      5.56 o 
  15   4   2      195.82      240.36     13.89 o 
 -15   5   2       14.20       12.13      4.51 o 
 -14   5   2        4.54        0.43      3.35 o 
 -13   5   2       52.55       49.88      5.72 o 
 -12   5   2       21.36       10.55      3.81 o 
 -11   5   2        5.03        3.78      3.31 o 
 -10   5   2       10.91        3.55      2.83 o 
  -9   5   2        0.55        0.86      1.89 o 
  -8   5   2       12.63        7.58      2.00 o 
  -7   5   2        5.71        4.97      2.08 o 
  -6   5   2       42.83       36.30      3.86 o 
  -5   5   2       47.41       42.81      3.81 o 
  -3   5   2      184.92      189.70     13.84 o 
  -2   5   2        9.92       11.22      4.01 o 
  -1   5   2       44.72       46.54      5.84 o 
   0   5   2       13.76        9.72      3.92 o 
   1   5   2      105.52       94.09      4.11 o 
   2   5   2      768.05      727.57     10.78 o 
   3   5   2        0.58        0.85      1.74 o 
   4   5   2      497.98      509.58     11.08 o 
   5   5   2      194.57      206.10      8.39 o 
   6   5   2       66.03       61.92      3.86 o 
   7   5   2      150.82      157.52      5.57 o 
   8   5   2       16.70       18.27      3.14 o 
   9   5   2       37.17       31.12      4.56 o 
  10   5   2       47.46       52.75      5.55 o 
  11   5   2       31.33       29.74      7.16 o 
  12   5   2       50.36       48.84      7.11 o 
  13   5   2        0.50       -0.56      3.89 o 
  14   5   2       45.41       54.61      7.22 o 
 -12   6   2      142.29      161.83     11.98 o 
 -11   6   2        3.84        2.59      3.27 o 
 -10   6   2       15.55       16.76      5.10 o 
  -9   6   2        0.65        1.02      3.85 o 
  -8   6   2       70.84       78.13      7.49 o 
  -7   6   2        2.47        0.52      2.21 o 
  -6   6   2       15.83        3.05      3.88 o 
  -5   6   2       36.90       45.25      9.00 o 
  -4   6   2       57.94       53.59      6.27 o 
  -3   6   2       39.05       37.30      6.52 o 
  -2   6   2      169.55      153.94     11.80 o 
  -1   6   2        0.00       -2.24      3.23 o 
   0   6   2       27.76       26.37      5.06 o 
   1   6   2       88.98       67.30     13.18 o 
   2   6   2        8.30        4.71      3.68 o 
   3   6   2       93.09       93.64      7.67 o 
   4   6   2       14.39        7.17      3.43 o 
   5   6   2      428.46      409.03     12.10 o 
   6   6   2      271.05      272.06      7.34 o 
   7   6   2      121.91      137.73      6.47 o 
   8   6   2        4.94        6.58      2.87 o 
   9   6   2       28.55       32.77      4.34 o 
  10   6   2        4.28        7.50      3.30 o 
  11   6   2        2.99       -0.33      3.48 o 
  -9   7   2       57.76       68.70      8.15 o 
  -8   7   2        0.78        4.12      6.14 o 
  -7   7   2        3.27       -4.49      5.17 o 
  -6   7   2        3.95        6.25      6.05 o 
  -5   7   2        0.00       -1.85      5.54 o 
  -4   7   2        5.61        4.18      3.93 o 
  -3   7   2        0.23       -2.90      3.56 o 
  -2   7   2        7.00        5.56      4.38 o 
  -1   7   2       20.66       21.54      6.08 o 
   0   7   2      144.50      154.89     11.46 o 
   1   7   2       14.42        6.75      4.39 o 
   2   7   2       16.88       32.33      8.98 o 
   3   7   2        0.96        9.13      4.53 o 
   4   7   2        4.86        8.88      4.51 o 
   5   7   2       37.21       32.77      9.29 o 
   6   7   2        2.13        7.38      4.61 o 
   7   7   2       44.85       46.24      5.83 o 
   8   7   2      142.22      133.17     12.41 o 
 -19   0   3        2.53        1.74      4.10 o 
 -17   0   3        9.28        5.68      4.02 o 
 -15   0   3        0.12       -4.46      2.39 o 
 -13   0   3       23.17       31.95      4.63 o 
 -11   0   3        6.51        6.12      4.66 o 
  -9   0   3       37.71       45.72      1.62 o 
  -7   0   3     1971.02     1942.78     21.00 o 
  -5   0   3     6682.38     6599.53     63.84 o 
  -3   0   3       63.39       59.28      2.25 o 
  -1   0   3    10260.10    10111.06    327.29 o 
   1   0   3      312.95      270.95      4.44 o 
   3   0   3      527.89      510.26      6.93 o 
   5   0   3       34.00       27.90      1.55 o 
   7   0   3      213.08      195.78      3.95 o 
   9   0   3     2002.44     1955.83     23.17 o 
  11   0   3      717.59      710.17     39.80 o 
  13   0   3        0.74        0.81      3.40 o 
  15   0   3        2.72       -2.10      3.26 o 
  17   0   3       47.80       51.38      7.66 o 
 -19   1   3        3.15        5.99      3.85 o 
 -18   1   3       11.72        8.56      3.23 o 
 -17   1   3        2.74        1.99      2.42 o 
 -16   1   3       12.79       10.92      2.92 o 
 -15   1   3       81.21       88.78      8.44 o 
 -14   1   3       34.65       36.58      3.66 o 
 -13   1   3        1.73        3.46      2.21 o 
 -12   1   3       79.65       85.25      4.36 o 
 -11   1   3      141.23      132.31      3.47 o 
 -10   1   3      652.84      654.74      7.28 o 
  -9   1   3      153.02      152.34      2.65 o 
  -8   1   3     4923.44     5022.40     36.21 o 
  -7   1   3     5007.46     5168.16     34.36 o 
  -6   1   3     1408.89     1398.86     10.70 o 
  -5   1   3      274.51      260.13      3.14 o 
  -4   1   3     3688.12     3668.16     24.60 o 
  -3   1   3      836.47      783.42     12.46 o 
  -2   1   3      155.68      166.29      2.72 o 
  -1   1   3     1760.88     1654.05     16.17 o 
   0   1   3    12280.13    12173.99    113.52 o 
   1   1   3      439.85      432.98      5.28 o 
   2   1   3      557.66      521.00      6.71 o 
   3   1   3      100.99      102.45      2.88 o 
   4   1   3       89.09       95.39      1.83 o 
   5   1   3      170.26      193.52      2.84 o 
   6   1   3      129.56      146.58      2.45 o 
   7   1   3      371.31      370.80      3.94 o 
   8   1   3       18.10       22.14      1.03 o 
   9   1   3        5.98        7.14      1.25 o 
  10   1   3      235.08      242.65      4.67 o 
  11   1   3      921.76      896.30     14.99 o 
  12   1   3        3.93       -0.36      2.19 o 
  13   1   3        2.74        4.94      2.44 o 
  14   1   3      156.16      142.71      8.20 o 
  15   1   3       26.28       31.01      4.09 o 
  16   1   3        2.94        4.54      3.05 o 
  17   1   3        6.63        4.37      3.27 o 
 -19   2   3       59.11       66.42      6.65 o 
 -18   2   3       13.89       12.27      4.16 o 
 -17   2   3        3.50        7.83      3.06 o 
 -16   2   3        3.38        2.06      2.58 o 
 -15   2   3       37.27       39.46      3.97 o 
 -14   2   3       11.97       11.56      2.67 o 
 -13   2   3      611.09      585.51     11.59 o 
 -12   2   3      274.63      261.14      7.45 o 
 -11   2   3      231.50      242.39      5.27 o 
 -10   2   3     1033.38     1086.63      9.65 o 
  -9   2   3      439.44      424.61      5.08 o 
  -8   2   3     1255.69     1226.84     10.45 o 
  -7   2   3        6.07        3.81      1.06 o 
  -6   2   3      147.16      165.51      3.07 o 
  -5   2   3        1.31        0.18      0.69 o 
  -4   2   3       62.35       62.04      2.53 o 
  -3   2   3      616.51      618.42      5.80 o 
  -2   2   3     1142.71     1129.10     14.43 o 
  -1   2   3       18.66       18.73      1.89 o 
   0   2   3       58.29       57.93      1.91 o 
   1   2   3       66.08       67.64      3.03 o 
   2   2   3       34.29       30.40      1.65 o 
   3   2   3      804.38      848.16     10.58 o 
   4   2   3     1153.06     1212.31     11.82 o 
   5   2   3      515.37      539.92      6.14 o 
   6   2   3      139.59      148.05      3.01 o 
   7   2   3      140.74      138.16      2.98 o 
   8   2   3        1.62        2.12      0.95 o 
   9   2   3      248.91      232.30      4.46 o 
  10   2   3      219.95      226.42      4.95 o 
  11   2   3       17.75       14.51      2.73 o 
  12   2   3      380.85      396.42      9.78 o 
  13   2   3      259.55      306.48     13.43 o 
  14   2   3      488.36      501.69     15.35 o 
  15   2   3       35.75       36.32      4.44 o 
  16   2   3        1.40        0.68      2.78 o 
  17   2   3       35.60       26.58      5.49 o 
 -18   3   3        9.72       15.05      5.45 o 
 -17   3   3        0.37       -0.88      4.02 o 
 -16   3   3        3.06        3.04      2.93 o 
 -15   3   3        9.40        9.39      3.29 o 
 -14   3   3        6.80       10.45      4.75 o 
 -13   3   3        0.06        2.21      2.34 o 
 -12   3   3       10.35       13.13      2.92 o 
 -11   3   3       16.42       19.70      2.25 o 
 -10   3   3      537.53      508.78      6.87 o 
  -9   3   3      236.88      233.07      4.38 o 
  -8   3   3      124.06      117.33      3.10 o 
  -7   3   3      251.64      267.57      4.53 o 
  -6   3   3      368.10      367.65      5.59 o 
  -5   3   3      338.56      370.93      4.81 o 
  -4   3   3       84.75       70.48      2.06 o 
  -3   3   3      420.01      435.40      5.07 o 
  -2   3   3      440.87      499.19      6.61 o 
  -1   3   3       79.18       83.05      2.80 o 
   0   3   3      180.04      190.33      3.60 o 
   1   3   3      615.80      668.58      8.18 o 
   2   3   3       56.27       60.66      2.23 o 
   3   3   3      506.20      495.26      6.36 o 
   4   3   3      146.19      154.34      3.68 o 
   5   3   3        0.22        0.80      1.09 o 
   6   3   3      222.17      234.52      4.50 o 
   7   3   3       80.43       84.72      3.07 o 
   8   3   3      202.17      198.56      4.57 o 
   9   3   3        0.00        1.10      1.53 o 
  10   3   3      437.51      420.11     10.03 o 
  11   3   3      545.19      549.75     14.00 o 
  12   3   3      204.73      207.38     11.00 o 
  13   3   3       27.42       18.26      5.05 o 
  14   3   3       20.85       18.71      5.29 o 
  15   3   3       12.18       11.94      5.13 o 
  16   3   3        7.85        9.52      5.48 o 
 -17   4   3       23.27       28.69      5.78 o 
 -16   4   3       35.72       37.46      5.80 o 
 -15   4   3        2.45        0.98      3.54 o 
 -14   4   3      167.05      159.24      8.47 o 
 -13   4   3       26.35       16.85      5.29 o 
 -12   4   3        0.00       -4.96      5.10 o 
 -11   4   3      114.74      102.60      6.27 o 
 -10   4   3       33.00       29.18      4.14 o 
  -9   4   3        1.89        2.01      1.66 o 
  -8   4   3      263.91      284.55      6.87 o 
  -7   4   3       11.24        7.79      1.28 o 
  -6   4   3      160.63      180.36      3.72 o 
  -5   4   3      354.93      370.84      5.74 o 
  -4   4   3       44.43       49.95      2.37 o 
  -3   4   3      131.27      135.19      3.21 o 
  -2   4   3       18.97       24.49      1.57 o 
  -1   4   3       23.17       27.94      2.29 o 
   0   4   3        3.36        2.38      1.14 o 
   1   4   3       39.11       29.74      2.20 o 
   2   4   3        2.95        2.84      1.18 o 
   3   4   3      205.63      205.45      4.17 o 
   4   4   3      175.29      177.60      3.94 o 
   5   4   3       13.22       11.23      1.78 o 
   6   4   3        2.60        3.67      1.45 o 
   7   4   3       75.07       74.95      3.58 o 
   8   4   3      524.20      563.24     11.53 o 
   9   4   3      565.87      554.48     12.03 o 
  10   4   3       34.54       31.93      4.08 o 
  11   4   3        0.70       -3.89      3.18 o 
  12   4   3        3.47        5.33      3.86 o 
  13   4   3        6.50        9.78      4.53 o 
  14   4   3        4.98        1.88      4.06 o 
  15   4   3        0.34       -0.15      5.84 o 
 -15   5   3        4.31        7.19      4.11 o 
 -14   5   3        0.09       -1.20      3.19 o 
 -13   5   3       30.71       23.51      4.62 o 
 -12   5   3       66.88       62.92      5.79 o 
 -11   5   3       52.71       42.37      4.88 o 
 -10   5   3      152.20      158.99      6.31 o 
  -9   5   3       21.69       18.63      4.42 o 
  -8   5   3        3.43        5.45      2.34 o 
  -7   5   3       16.98       15.67      2.80 o 
  -6   5   3      186.79      182.69      7.98 o 
  -5   5   3      213.12      208.68      7.61 o 
  -4   5   3      282.25      269.75     10.70 o 
  -3   5   3       93.93       78.36      6.47 o 
  -2   5   3        3.09       -0.21      3.16 o 
  -1   5   3       60.23       35.86     22.97 o 
   0   5   3       29.13       29.92      3.90 o 
   1   5   3      392.35      404.47      8.47 o 
   2   5   3      621.98      620.15     10.00 o 
   3   5   3        0.18        0.34      2.05 o 
   4   5   3      173.12      167.84      5.41 o 
   5   5   3       74.71       70.20      3.94 o 
   6   5   3        0.55        2.62      1.91 o 
   7   5   3        3.93       -0.98      1.91 o 
   8   5   3      158.68      148.77      7.76 o 
   9   5   3       16.02       11.33      3.66 o 
  10   5   3       49.29       54.27      6.75 o 
  11   5   3       10.28        8.59      4.05 o 
  12   5   3      106.16      118.02      8.06 o 
  13   5   3        4.10       10.30      7.83 o 
 -13   6   3        2.67        0.62      4.06 o 
 -12   6   3       12.69       13.52      5.98 o 
 -11   6   3       89.14       83.73      8.31 o 
 -10   6   3        2.24        0.12      4.23 o 
  -9   6   3       15.87       11.88      7.04 o 
  -8   6   3        5.20        4.48     14.42 o 
  -7   6   3       35.81       39.10      4.61 o 
  -6   6   3       14.96        8.61      4.18 o 
  -5   6   3       11.47       14.23      4.56 o 
  -4   6   3      147.19      142.55      9.01 o 
  -3   6   3      152.13      133.67      8.65 o 
  -2   6   3        4.69        2.15      3.35 o 
  -1   6   3      175.45      153.56     14.18 o 
   0   6   3      189.13      190.02      9.89 o 
   1   6   3      100.57      103.06      7.82 o 
   2   6   3       61.76       78.26      7.04 o 
   3   6   3       13.61        7.16      6.77 o 
   4   6   3      364.13      366.70     11.71 o 
   5   6   3      320.61      325.14      7.96 o 
   6   6   3        3.29        1.94      2.38 o 
   7   6   3        5.16        3.39      2.30 o 
   8   6   3       71.26       78.73      5.45 o 
   9   6   3       47.87       53.09      5.15 o 
  10   6   3       17.09       14.41      3.85 o 
  11   6   3       21.54       27.66      4.44 o 
  -9   7   3        0.29        2.24      6.45 o 
  -8   7   3        0.03       -3.35      6.19 o 
  -7   7   3       17.05       29.88      9.20 o 
  -6   7   3        1.11       -2.02      5.23 o 
  -5   7   3        4.68        3.24      6.14 o 
  -4   7   3       86.62       83.74     12.24 o 
  -3   7   3       22.28       11.36      7.56 o 
  -2   7   3        0.84        1.59      6.22 o 
  -1   7   3       44.24       46.90     10.17 o 
   0   7   3      199.68      205.79     11.93 o 
   1   7   3       74.84       67.21      7.45 o 
   2   7   3        2.72        8.65      4.45 o 
   3   7   3       29.81       16.82      5.35 o 
   4   7   3        0.00        2.05      4.24 o 
   5   7   3      118.26      127.73     10.85 o 
   6   7   3        2.63        1.70      4.23 o 
   7   7   3       39.14       41.38      5.94 o 
 -20   0   4        1.64        5.05      4.53 o 
 -18   0   4       49.02       40.95      6.48 o 
 -16   0   4        7.06        4.18      5.94 o 
 -14   0   4      768.31      715.16     18.53 o 
 -12   0   4      408.75      380.54     11.91 o 
 -10   0   4       33.88       39.58      1.79 o 
  -8   0   4      344.20      386.42      5.67 o 
  -6   0   4      951.42      946.22     11.61 o 
  -4   0   4     2366.37     2152.27     29.00 o 
  -2   0   4    25271.51    25242.11    244.25 o 
   0   0   4     9262.55     9113.15    132.25 o 
   2   0   4       39.05       33.46      1.80 o 
   4   0   4      287.92      304.97      4.57 o 
   6   0   4     1501.20     1526.37     16.96 o 
   8   0   4     1335.19     1351.43     15.26 o 
  10   0   4       10.99        7.77      2.45 o 
  12   0   4     1173.75     1102.67     25.37 o 
  14   0   4        8.88        4.48      3.81 o 
  16   0   4       30.02       25.03      8.66 o 
 -19   1   4       38.90       38.94     11.02 o 
 -18   1   4       11.81       12.66      3.26 o 
 -17   1   4        0.19       -0.75      2.29 o 
 -16   1   4        6.27       10.09      2.73 o 
 -15   1   4       44.05       42.60      4.04 o 
 -14   1   4        6.98       10.82      2.61 o 
 -13   1   4      992.87     1013.07     15.93 o 
 -12   1   4        0.08        0.12      1.47 o 
 -11   1   4       28.30       24.80      1.58 o 
 -10   1   4      522.02      511.71      5.83 o 
  -9   1   4     4471.81     4482.37     32.46 o 
  -8   1   4       81.09       73.55      2.02 o 
  -7   1   4        3.71        3.50      0.82 o 
  -6   1   4       62.48       68.33      1.76 o 
  -5   1   4       48.58       49.32      1.44 o 
  -4   1   4       41.47       44.13      1.32 o 
  -3   1   4      218.37      224.16      3.43 o 
  -2   1   4     2357.59     2243.67     21.35 o 
  -1   1   4     7675.87     7882.25     76.68 o 
   0   1   4     2615.77     2661.28     21.31 o 
   1   1   4      416.90      415.84      5.51 o 
   2   1   4       46.13       44.10      1.97 o 
   3   1   4      245.69      251.21      4.86 o 
   4   1   4       16.21       15.75      0.98 o 
   5   1   4      389.54      394.23      5.01 o 
   6   1   4       16.99       20.22      1.05 o 
   7   1   4        3.12        2.39      0.65 o 
   8   1   4      217.40      213.70      2.96 o 
   9   1   4        0.00        0.49      0.72 o 
  10   1   4      105.15       94.94      6.40 o 
  11   1   4      353.95      321.02      9.77 o 
  12   1   4      162.96      149.00      6.34 o 
  13   1   4       83.63       89.10      5.41 o 
  14   1   4       13.94        7.43      2.93 o 
  15   1   4       23.36       30.46      4.09 o 
  16   1   4        5.99        4.46      2.95 o 
  17   1   4       47.13       63.96      5.84 o 
 -19   2   4        6.57        1.42      3.21 o 
 -18   2   4        6.82        8.77      3.21 o 
 -17   2   4        5.59        5.61      2.85 o 
 -16   2   4        5.19        6.32      2.72 o 
 -15   2   4       30.31       32.61      3.96 o 
 -14   2   4      345.37      323.65     14.10 o 
 -13   2   4      524.52      521.23     10.85 o 
 -12   2   4      193.84      189.34      5.48 o 
 -11   2   4     1233.87     1288.65     14.48 o 
 -10   2   4      432.93      435.65      5.34 o 
  -9   2   4       65.26       57.44      1.93 o 
  -8   2   4      238.07      231.55      3.60 o 
  -7   2   4     1184.92     1184.43     10.24 o 
  -6   2   4       52.29       53.35      1.90 o 
  -5   2   4        3.40        0.23      0.64 o 
  -4   2   4      217.85      200.10      2.96 o 
  -3   2   4      792.39      814.27      7.11 o 
  -2   2   4       14.93       14.97      1.57 o 
  -1   2   4      111.38      105.99      2.40 o 
   0   2   4        4.14        7.03      0.97 o 
   1   2   4        0.58       -0.38      0.71 o 
   2   2   4      957.67      990.42     14.99 o 
   3   2   4       17.03       18.05      1.78 o 
   4   2   4      326.92      345.72      4.96 o 
   5   2   4     1371.05     1396.92     11.46 o 
   6   2   4       30.05       34.45      1.76 o 
   7   2   4      366.93      369.79      5.91 o 
   8   2   4       88.36       91.19      2.70 o 
   9   2   4       31.08       28.68      2.09 o 
  10   2   4      382.44      387.36     10.29 o 
  11   2   4      562.52      552.24     11.40 o 
  12   2   4      200.95      194.98      8.98 o 
  13   2   4       37.95       36.93      5.20 o 
  14   2   4       53.29       52.56      5.52 o 
  15   2   4        0.92        2.09      2.80 o 
  16   2   4        5.61        3.09      4.69 o 
 -18   3   4       33.23       27.12     10.08 o 
 -17   3   4       36.27       38.32      5.16 o 
 -16   3   4      109.81      112.18      8.57 o 
 -15   3   4        4.84        0.91      2.63 o 
 -14   3   4       18.90       17.82      3.48 o 
 -13   3   4      160.18      172.23      7.17 o 
 -12   3   4        0.35        0.16      1.84 o 
 -11   3   4      637.96      640.85      9.72 o 
 -10   3   4       34.97       30.31      1.95 o 
  -9   3   4      272.23      272.88      4.81 o 
  -8   3   4        0.94        2.13      1.02 o 
  -7   3   4        0.96        1.18      1.03 o 
  -6   3   4      292.22      284.85      4.92 o 
  -5   3   4     1019.53     1088.39      9.84 o 
  -4   3   4      433.94      447.43      5.29 o 
  -3   3   4       92.94      115.07      2.65 o 
  -2   3   4       20.11       16.65      1.83 o 
  -1   3   4        0.35       -0.19      0.79 o 
   0   3   4      551.15      567.39      6.85 o 
   1   3   4      901.03      928.77      9.62 o 
   2   3   4       50.51       41.94      2.22 o 
   3   3   4        2.34        1.90      0.99 o 
   4   3   4      465.34      484.20      6.96 o 
   5   3   4      642.08      687.27      8.25 o 
   6   3   4        2.46        1.68      1.16 o 
   7   3   4       14.83       11.38      2.09 o 
   8   3   4      145.63      140.85      5.24 o 
   9   3   4      279.44      292.10      7.87 o 
  10   3   4      133.45      130.18      7.06 o 
  11   3   4       41.02       32.87      4.37 o 
  12   3   4       52.66       56.72     11.69 o 
  13   3   4       76.07       62.78      7.73 o 
  14   3   4       25.45       21.95      5.27 o 
  15   3   4       22.16       25.45      6.45 o 
  16   3   4       28.70       54.20      8.57 o 
 -17   4   4        0.18       -2.13      6.35 o 
 -16   4   4      107.89      114.03     10.16 o 
 -15   4   4      119.05      109.50      7.61 o 
 -14   4   4       35.94       37.38      5.13 o 
 -13   4   4        0.23       -3.08      2.78 o 
 -12   4   4       64.03       66.26      5.61 o 
 -11   4   4       18.44       19.06      3.52 o 
 -10   4   4      413.76      402.06     10.84 o 
  -9   4   4       18.32       21.58      2.19 o 
  -8   4   4      102.55      106.63      3.39 o 
  -7   4   4      120.64      114.62      3.25 o 
  -6   4   4      646.52      645.68      7.83 o 
  -5   4   4       37.30       39.35      2.00 o 
  -4   4   4      169.55      179.12      4.53 o 
  -3   4   4       16.03       22.27      2.16 o 
  -2   4   4      270.64      238.85      4.97 o 
  -1   4   4      232.63      223.81      4.84 o 
   0   4   4      380.66      400.69      6.19 o 
   1   4   4       11.81       13.64      2.63 o 
   2   4   4     1557.85     1537.11     16.13 o 
   3   4   4       41.42       46.92      2.50 o 
   4   4   4      165.22      158.95      4.08 o 
   5   4   4       19.02       16.00      2.16 o 
   6   4   4       89.73       95.58      3.93 o 
   7   4   4      168.53      168.13      5.01 o 
   8   4   4     1136.36     1109.64     17.70 o 
   9   4   4       27.42       18.36      3.58 o 
  10   4   4       20.15       12.27      3.24 o 
  11   4   4        4.46        1.92      4.05 o 
  12   4   4        5.15        4.39      5.37 o 
  13   4   4        0.02       -3.59      3.69 o 
  14   4   4        7.30        4.56      4.65 o 
 -15   5   4        1.09        7.21      4.15 o 
 -14   5   4       27.78       23.64      4.84 o 
 -13   5   4       14.54       16.83      4.22 o 
 -12   5   4       69.71       60.53      5.76 o 
 -11   5   4      178.60      189.38      8.22 o 
 -10   5   4       22.60       23.47      3.93 o 
  -9   5   4       71.90       75.72      5.39 o 
  -8   5   4       71.32       67.89      4.14 o 
  -7   5   4        0.30       -1.42      1.91 o 
  -6   5   4       15.51       15.29      3.17 o 
  -5   5   4      123.88      141.67     10.48 o 
  -4   5   4        0.77        0.18      2.89 o 
  -3   5   4      134.60      129.62      7.56 o 
  -2   5   4      182.11      166.30      6.15 o 
  -1   5   4       46.97       44.12      3.79 o 
   0   5   4      199.57      202.20      7.02 o 
   1   5   4     1444.60     1416.77     27.52 o 
   2   5   4      496.25      462.46      9.70 o 
   3   5   4       88.11       90.15      4.18 o 
   4   5   4      247.77      254.17      6.61 o 
   5   5   4       36.16       41.54      3.38 o 
   6   5   4       65.50       79.99      4.84 o 
   7   5   4       12.20       15.57      2.68 o 
   8   5   4       23.23       20.43      4.27 o 
   9   5   4       15.46       14.04      3.28 o 
  10   5   4       81.75       75.01      5.54 o 
  11   5   4        0.75        1.20      3.75 o 
  12   5   4        7.33       12.66      5.09 o 
  13   5   4       68.98       85.74      9.54 o 
 -13   6   4       70.55       86.12     20.64 o 
 -12   6   4        7.16        5.61      6.52 o 
 -11   6   4        1.87        1.20      4.43 o 
 -10   6   4       35.39       22.20      7.98 o 
  -9   6   4        0.19        3.89      3.94 o 
  -8   6   4       37.67       39.60      5.76 o 
  -7   6   4        8.07       -0.09      5.45 o 
  -6   6   4        0.00       -2.93      4.69 o 
  -5   6   4      303.80      290.10     19.15 o 
  -4   6   4       13.05        4.09      5.77 o 
  -3   6   4      480.53      458.07     15.11 o 
  -2   6   4        0.21        2.40      3.49 o 
  -1   6   4       86.91       79.38      7.00 o 
   0   6   4       33.38       36.36      5.36 o 
   1   6   4       64.95       66.22     10.68 o 
   2   6   4      215.28      200.71     10.13 o 
   3   6   4      238.06      268.30      9.70 o 
   4   6   4       41.65       39.43      3.45 o 
   5   6   4        0.96        1.18      2.08 o 
   6   6   4        2.29       -0.44      2.11 o 
   7   6   4        7.85        8.27      2.82 o 
   8   6   4        9.44        4.48      2.65 o 
   9   6   4       15.39       12.07      3.25 o 
  10   6   4        1.49        0.52      2.94 o 
  -9   7   4        0.03        1.79      6.93 o 
  -8   7   4        0.10       -0.28      6.19 o 
  -7   7   4        0.05        2.53      6.48 o 
  -6   7   4        1.18       -1.62      5.45 o 
  -5   7   4       33.80       35.59      9.69 o 
  -4   7   4      305.97      378.96     23.24 o 
  -3   7   4       12.61       37.50      9.97 o 
  -2   7   4        6.83        6.56      7.39 o 
  -1   7   4       14.64       20.45      8.27 o 
   0   7   4        9.92        6.85      6.68 o 
   1   7   4        3.18        6.90      6.93 o 
   2   7   4       61.08       65.94      7.52 o 
   3   7   4       91.26       84.43      8.25 o 
   4   7   4       10.72       17.63      5.54 o 
   5   7   4        5.89        8.62      7.73 o 
   6   7   4        0.00       -1.16      3.43 o 
 -19   0   5       30.97       37.76      7.40 o 
 -17   0   5      387.29      399.34     17.38 o 
 -15   0   5       91.01       86.57     10.51 o 
 -13   0   5      174.65      179.61      8.54 o 
 -11   0   5       94.68       93.91      2.89 o 
  -9   0   5     1744.07     1869.64     22.50 o 
  -7   0   5      792.79      827.50      9.84 o 
  -5   0   5      235.78      236.31      5.17 o 
  -3   0   5     5507.49     5378.05    111.94 o 
  -1   0   5     7222.52     7031.54     81.86 o 
   1   0   5       59.06       47.80      4.63 o 
   3   0   5      181.76      160.94      4.04 o 
   5   0   5     1993.31     2161.56     19.95 o 
   7   0   5       12.66       11.13      1.82 o 
   9   0   5      459.16      450.40      9.31 o 
  11   0   5      719.54      699.95     15.17 o 
  13   0   5        1.17        1.35      3.42 o 
  15   0   5        1.38        1.92      3.83 o 
  17   0   5       76.51       94.19      9.72 o 
 -20   1   5       47.87       48.39      6.02 o 
 -19   1   5        2.63        2.38      2.80 o 
 -18   1   5        0.09        4.32      2.68 o 
 -17   1   5        5.66        5.01      2.63 o 
 -16   1   5       90.49       82.92      6.40 o 
 -15   1   5      281.23      278.30      8.22 o 
 -14   1   5       32.85       29.37      3.90 o 
 -13   1   5       51.42       50.28      3.80 o 
 -12   1   5      227.37      221.26      4.81 o 
 -11   1   5      169.62      178.69      3.38 o 
 -10   1   5      201.56      205.06      4.09 o 
  -9   1   5       39.69       46.31      2.01 o 
  -8   1   5       20.77       24.65      1.41 o 
  -7   1   5       22.28       21.09      1.28 o 
  -6   1   5        8.71        9.59      0.92 o 
  -5   1   5      105.20      109.67      2.08 o 
  -4   1   5       94.31       93.22      1.71 o 
  -3   1   5      639.11      647.43      6.55 o 
  -2   1   5     3585.54     3548.67     25.96 o 
  -1   1   5     7740.96     7835.89     50.91 o 
   0   1   5        3.37        4.01      0.73 o 
   1   1   5        4.72        2.25      0.64 o 
   2   1   5      121.30      126.21      2.69 o 
   3   1   5     1651.09     1735.42     15.23 o 
   4   1   5     2536.99     2646.03     19.17 o 
   5   1   5      223.48      252.79      3.42 o 
   6   1   5        7.49       10.95      0.96 o 
   7   1   5      307.55      319.10      4.01 o 
   8   1   5        8.27        9.48      0.94 o 
   9   1   5      112.53      106.36      2.88 o 
  10   1   5      740.05      683.21     11.44 o 
  11   1   5       74.46       66.56      4.06 o 
  12   1   5       55.26       56.43      5.74 o 
  13   1   5        3.37        3.64      2.67 o 
  14   1   5        0.04       -1.29      2.35 o 
  15   1   5        9.37        7.56      3.14 o 
  16   1   5        5.31        5.53      3.27 o 
 -19   2   5        0.66        6.56      3.41 o 
 -18   2   5        1.13       -2.03      2.55 o 
 -17   2   5        0.13       -0.60      2.39 o 
 -16   2   5      162.22      148.82      6.69 o 
 -15   2   5       19.80       17.29      3.61 o 
 -14   2   5       21.00       23.60      3.29 o 
 -13   2   5      627.93      601.45     14.61 o 
 -12   2   5     2166.03     2192.48     22.02 o 
 -11   2   5      111.56      123.17      3.54 o 
 -10   2   5       34.47       32.69      2.22 o 
  -9   2   5      296.39      306.99      4.43 o 
  -8   2   5       58.46       59.20      2.03 o 
  -7   2   5       29.37       26.28      1.51 o 
  -6   2   5      129.69      139.51      2.95 o 
  -5   2   5       17.74       17.35      1.22 o 
  -4   2   5      532.25      569.40      5.65 o 
  -3   2   5      657.46      687.21      6.89 o 
  -2   2   5     1234.31     1254.06     11.88 o 
  -1   2   5       22.25       24.61      1.43 o 
   0   2   5       19.22       24.30      1.51 o 
   1   2   5     1082.34     1166.12     12.54 o 
   2   2   5      510.10      547.12      7.53 o 
   3   2   5       85.86       81.74      2.61 o 
   4   2   5      710.36      762.15      7.77 o 
   5   2   5        1.08        5.48      1.07 o 
   6   2   5       57.98       72.87      2.44 o 
   7   2   5      227.97      230.99      4.05 o 
   8   2   5       82.30       84.87      2.62 o 
   9   2   5      271.41      288.17      5.56 o 
  10   2   5      222.10      222.01      6.83 o 
  11   2   5        2.17        3.15      2.08 o 
  12   2   5       45.09       46.07      4.21 o 
  13   2   5       64.96       75.70      6.53 o 
  14   2   5        3.90        8.66      4.59 o 
  15   2   5        0.53       -1.93      5.16 o 
  16   2   5       12.22        2.08      4.59 o 
 -18   3   5       18.64       12.59      4.50 o 
 -17   3   5        8.70        6.93      3.32 o 
 -16   3   5       33.99       37.66      9.71 o 
 -15   3   5       86.66       83.21      6.06 o 
 -14   3   5      260.32      241.98      7.89 o 
 -13   3   5      199.91      202.60      6.92 o 
 -12   3   5      314.54      322.68      6.87 o 
 -11   3   5      699.44      688.07     10.14 o 
 -10   3   5        0.91        0.37      1.03 o 
  -9   3   5      371.33      354.91      5.39 o 
  -8   3   5      402.71      404.31      5.95 o 
  -7   3   5      163.59      169.79      4.38 o 
  -6   3   5      102.81      115.04      3.46 o 
  -5   3   5      155.53      163.83      3.14 o 
  -4   3   5       17.49       14.02      1.29 o 
  -3   3   5       74.73       99.25      2.53 o 
  -2   3   5       29.58       29.65      1.81 o 
  -1   3   5        7.48        8.84      1.64 o 
   0   3   5      316.03      313.05      7.24 o 
   1   3   5        7.70        7.20      1.63 o 
   2   3   5       68.51       87.21      2.96 o 
   3   3   5       43.12       60.46      2.91 o 
   4   3   5      245.39      246.68      7.10 o 
   5   3   5       42.46       36.79      2.21 o 
   6   3   5      107.98       94.99      3.87 o 
   7   3   5      557.68      539.18      8.31 o 
   8   3   5      909.87      888.93     13.72 o 
   9   3   5      338.97      336.93      8.09 o 
  10   3   5        9.50        4.43      3.70 o 
  11   3   5      157.71      154.85      9.23 o 
  12   3   5       77.73       68.31      7.03 o 
  13   3   5        1.47        2.00      4.05 o 
  14   3   5       88.69       91.98      9.40 o 
  15   3   5       20.98       36.39      7.13 o 
 -17   4   5        0.81       -2.47      3.89 o 
 -16   4   5       27.21       31.11      5.42 o 
 -15   4   5        0.32        6.67      3.66 o 
 -14   4   5        4.90        0.77      3.01 o 
 -13   4   5       61.31       61.38      5.67 o 
 -12   4   5       90.88       96.72     11.90 o 
 -11   4   5       22.10       28.28      3.29 o 
 -10   4   5       38.37       40.10      4.15 o 
  -9   4   5        1.76        3.61      1.52 o 
  -8   4   5      190.09      183.37      4.60 o 
  -7   4   5       43.14       40.70      2.57 o 
  -6   4   5        6.34        4.68      1.33 o 
  -5   4   5        3.02        6.36      1.34 o 
  -4   4   5      298.20      275.74      5.00 o 
  -3   4   5      833.67      801.84     10.81 o 
  -2   4   5      600.47      562.08      8.16 o 
  -1   4   5        5.09        4.75      1.41 o 
   0   4   5       93.55       95.85      3.35 o 
   1   4   5      697.12      700.33      9.32 o 
   2   4   5      167.99      159.09      4.28 o 
   3   4   5      309.53      298.96      7.05 o 
   4   4   5        0.37       -1.52      1.46 o 
   5   4   5      112.38      108.74      4.16 o 
   6   4   5      125.17      118.18      5.33 o 
   7   4   5       69.82       70.30      4.52 o 
   8   4   5       11.19       13.98      3.47 o 
   9   4   5        0.99       -0.96      2.27 o 
  10   4   5        1.41        0.18      2.40 o 
  11   4   5       18.07       13.89      3.58 o 
  12   4   5        0.50       -1.01      2.74 o 
  13   4   5       84.24       98.39     17.48 o 
  14   4   5       27.10       23.94      6.41 o 
 -15   5   5        0.21        0.43      3.96 o 
 -14   5   5        2.90        3.64      3.86 o 
 -13   5   5       10.55        6.25      3.83 o 
 -12   5   5      215.02      205.71      8.85 o 
 -11   5   5        0.26        0.78      2.64 o 
 -10   5   5       56.61       49.36      4.85 o 
  -9   5   5       75.77       84.80      5.43 o 
  -8   5   5        3.26        3.18      2.42 o 
  -7   5   5       58.25       63.49      5.90 o 
  -6   5   5        1.69       -2.73      5.20 o 
  -5   5   5      403.29      427.15     13.34 o 
  -4   5   5      137.47      129.80      7.46 o 
  -3   5   5       18.16       19.72      2.90 o 
  -2   5   5      252.53      249.09      7.70 o 
  -1   5   5      853.84      849.33     20.22 o 
   0   5   5       52.09       55.32      4.14 o 
   1   5   5       20.70       20.38      2.81 o 
   2   5   5      102.33       99.06      4.33 o 
   3   5   5       61.35       61.79      4.22 o 
   4   5   5       11.98       10.19      2.27 o 
   5   5   5        0.03        1.71      1.93 o 
   6   5   5        1.85        6.69      2.27 o 
   7   5   5      281.09      279.33      7.72 o 
   8   5   5      106.54      138.81      6.63 o 
   9   5   5       24.24       36.30      6.55 o 
  10   5   5        3.34        1.54      3.32 o 
  11   5   5       55.46       57.00      6.14 o 
  12   5   5       25.55       36.57      7.04 o 
 -13   6   5        4.02       12.61      8.12 o 
 -12   6   5       32.96       35.25     13.27 o 
 -11   6   5        2.06        3.30      4.49 o 
 -10   6   5        2.88        9.63      4.44 o 
  -9   6   5        0.00        6.25      4.27 o 
  -8   6   5        1.75        9.63      6.56 o 
  -7   6   5       66.50       35.59      8.86 o 
  -6   6   5      387.24      391.33     22.33 o 
  -5   6   5       23.15       14.80      7.19 o 
  -4   6   5      338.65      319.74     20.12 o 
  -3   6   5       48.69       40.85      9.32 o 
  -2   6   5        8.19       -0.48      5.45 o 
  -1   6   5       31.11       27.47      8.46 o 
   0   6   5       47.56       33.37      5.31 o 
   1   6   5      172.22      181.68      9.81 o 
   2   6   5        7.61        6.68      3.72 o 
   3   6   5        2.63       -0.06      1.58 o 
   4   6   5        3.41        5.31      2.34 o 
   5   6   5       12.48       10.73      2.66 o 
   6   6   5       98.32       99.57      6.91 o 
   7   6   5        2.49       -0.05      2.37 o 
   8   6   5       13.81        9.68      2.85 o 
   9   6   5       51.56       70.51      5.24 o 
  10   6   5       89.59      111.48      6.29 o 
  -9   7   5        2.64       -0.20      6.82 o 
  -8   7   5       28.32       23.95      9.32 o 
  -7   7   5       85.22      113.03     14.37 o 
  -6   7   5        1.61        4.06      6.82 o 
  -5   7   5       70.56       96.55     13.75 o 
  -4   7   5        0.46        6.62      6.70 o 
  -3   7   5       30.08       30.85      9.71 o 
  -2   7   5       20.95       15.34      8.01 o 
  -1   7   5      111.37      103.01     13.58 o 
   0   7   5       17.22       15.03      8.61 o 
   1   7   5       60.31       68.89     12.53 o 
   2   7   5       37.38       34.57      9.86 o 
   3   7   5       28.21       36.73     10.37 o 
   4   7   5       32.23       35.82     10.45 o 
   5   7   5       95.53      145.95     11.06 o 
   6   7   5       10.94        9.62      4.66 o 
 -20   0   6        2.81        7.30      4.79 o 
 -18   0   6      412.89      394.50     21.44 o 
 -16   0   6        0.16       -4.12      2.61 o 
 -14   0   6      213.53      213.29      9.57 o 
 -12   0   6       50.43       52.59      3.11 o 
 -10   0   6      234.50      236.88      4.87 o 
  -8   0   6     1777.19     1897.86     19.57 o 
  -6   0   6       74.25       56.22      2.53 o 
  -4   0   6        3.94        2.04      0.91 o 
  -2   0   6        4.30        4.94      1.02 o 
   0   0   6       81.35       78.87      2.98 o 
   2   0   6     1768.52     1736.33     18.19 o 
   4   0   6     1383.66     1468.16     16.33 o 
   6   0   6      105.02      112.98      3.67 o 
   8   0   6       40.00       38.50      3.24 o 
  10   0   6       40.70       35.28      4.02 o 
  12   0   6       23.40       20.44      5.27 o 
  14   0   6       20.79       16.14      8.68 o 
  16   0   6        1.64       -0.58      4.36 o 
 -20   1   6      113.85      102.69      6.81 o 
 -19   1   6        2.88        7.04      3.95 o 
 -18   1   6       47.76       44.57      4.73 o 
 -17   1   6       10.01       14.37      3.00 o 
 -16   1   6       83.67       91.48      5.45 o 
 -15   1   6       31.32       33.41      3.65 o 
 -14   1   6       87.44       80.18      4.63 o 
 -13   1   6      499.37      488.41     10.05 o 
 -12   1   6       37.94       43.47      2.55 o 
 -11   1   6       25.70       19.69      1.53 o 
 -10   1   6        3.87        3.02      1.01 o 
  -9   1   6        2.88        5.09      1.01 o 
  -8   1   6        8.80       10.49      1.10 o 
  -7   1   6       82.68       86.06      2.24 o 
  -6   1   6        0.29        0.21      0.57 o 
  -5   1   6       69.47       70.64      1.59 o 
  -4   1   6       66.44       61.32      1.96 o 
  -3   1   6      115.44      121.43      2.46 o 
  -2   1   6     1110.58     1092.23      9.43 o 
  -1   1   6      468.69      460.58      6.29 o 
   0   1   6      204.58      182.38      3.10 o 
   1   1   6      341.86      381.59      4.85 o 
   2   1   6      476.24      558.61      6.31 o 
   3   1   6       25.51       25.74      1.57 o 
   4   1   6      847.54      878.29      8.88 o 
   5   1   6        0.03        0.86      0.71 o 
   6   1   6       28.72       27.35      1.41 o 
   7   1   6       35.74       35.36      1.55 o 
   8   1   6        8.65        7.75      1.02 o 
   9   1   6      465.05      445.16      7.18 o 
  10   1   6      111.96      117.98      4.43 o 
  11   1   6      155.50      157.85      5.77 o 
  12   1   6       16.03       16.14      2.79 o 
  13   1   6       78.23       89.71      6.79 o 
  14   1   6       20.34       23.63      3.91 o 
  15   1   6       12.57        6.37      3.58 o 
  16   1   6      109.87      114.64     10.07 o 
 -19   2   6        0.08        1.10      3.10 o 
 -18   2   6       16.06        9.45      3.69 o 
 -17   2   6        0.96       -1.06      2.43 o 
 -16   2   6       30.27       28.81      3.76 o 
 -15   2   6      628.04      620.60     12.71 o 
 -14   2   6      149.65      148.98      6.06 o 
 -13   2   6        0.08        0.09      2.34 o 
 -12   2   6       54.16       60.43      3.07 o 
 -11   2   6      271.23      278.42      4.78 o 
 -10   2   6      418.56      404.47      5.39 o 
  -9   2   6       87.57       97.99      2.50 o 
  -8   2   6      111.74      114.74      2.77 o 
  -7   2   6        3.03        2.51      0.81 o 
  -6   2   6        0.74        0.97      0.77 o 
  -5   2   6      314.09      316.85      3.80 o 
  -4   2   6       17.93       25.20      1.70 o 
  -3   2   6       16.77       14.44      1.29 o 
  -2   2   6      144.05      134.32      2.37 o 
  -1   2   6      900.38      973.41      8.76 o 
   0   2   6     3571.68     3860.84     29.36 o 
   1   2   6        9.91        8.26      1.16 o 
   2   2   6      190.93      196.57      3.76 o 
   3   2   6       10.11        7.42      1.23 o 
   4   2   6        1.47        1.09      0.73 o 
   5   2   6        4.37        3.92      0.92 o 
   6   2   6      929.77      958.41      8.94 o 
   7   2   6      174.60      161.29      3.28 o 
   8   2   6       44.80       34.28      2.77 o 
   9   2   6       65.51       65.19      3.28 o 
  10   2   6       15.37       21.13      6.24 o 
  11   2   6        0.23       -3.62      1.81 o 
  12   2   6       40.31       43.50      5.02 o 
  13   2   6       72.56       72.67      6.47 o 
  14   2   6      130.24      152.09     13.66 o 
  15   2   6        3.35        8.21      4.84 o 
 -18   3   6        8.71       10.88      3.69 o 
 -17   3   6       58.25       45.10      4.89 o 
 -16   3   6      484.15      483.76     11.90 o 
 -15   3   6       83.37       82.30      5.84 o 
 -14   3   6        0.50       -0.14      2.35 o 
 -13   3   6      100.76      119.49      5.51 o 
 -12   3   6        0.29        3.95      1.73 o 
 -11   3   6       14.26       13.21      2.17 o 
 -10   3   6      262.09      262.42      4.70 o 
  -9   3   6        8.96        7.69      1.36 o 
  -8   3   6       17.71       17.15      1.59 o 
  -7   3   6      896.47      900.19      8.54 o 
  -6   3   6      722.30      647.84      7.01 o 
  -5   3   6       35.09       29.75      2.12 o 
  -4   3   6       59.57       67.21      2.26 o 
  -3   3   6       49.30       46.26      1.89 o 
  -2   3   6       16.65        9.40      1.78 o 
  -1   3   6      109.79      102.43      3.27 o 
   0   3   6       26.66       29.67      1.83 o 
   1   3   6      587.65      600.93      7.91 o 
   2   3   6       71.11       84.87      3.04 o 
   3   3   6       82.67       86.44      3.95 o 
   4   3   6       28.90       25.39      2.19 o 
   5   3   6      890.24      898.00     11.16 o 
   6   3   6      769.24      775.45     10.32 o 
   7   3   6      172.83      174.00      4.75 o 
   8   3   6      189.51      183.90      5.51 o 
   9   3   6      473.13      445.14     10.66 o 
  10   3   6       14.70       12.88      4.33 o 
  11   3   6       14.88       15.73      3.77 o 
  12   3   6      120.63      136.74      9.02 o 
  13   3   6        0.24        0.55      3.14 o 
  14   3   6       10.50        8.10      4.94 o 
  15   3   6      281.62      308.15     26.51 o 
 -17   4   6        1.47       -0.73      5.14 o 
 -16   4   6       12.43       13.04      4.22 o 
 -15   4   6        9.93        9.81      3.90 o 
 -14   4   6        2.51        3.86      5.36 o 
 -13   4   6        0.71        2.03      2.28 o 
 -12   4   6       11.28       13.66      2.72 o 
 -11   4   6        3.80        1.15      2.02 o 
 -10   4   6      557.18      555.84     12.21 o 
  -9   4   6       83.21       76.20      3.42 o 
  -8   4   6      139.84      151.50      4.38 o 
  -7   4   6        3.26        3.42      1.48 o 
  -6   4   6       47.28       42.12      2.57 o 
  -5   4   6      174.57      172.84      4.26 o 
  -4   4   6      388.47      376.50      6.62 o 
  -3   4   6       87.40       79.04      4.64 o 
  -2   4   6      131.60      140.18      4.51 o 
  -1   4   6       12.08       11.38      1.99 o 
   0   4   6      539.24      535.15      9.04 o 
   1   4   6      175.35      173.21      6.15 o 
   2   4   6       19.73       18.98      4.01 o 
   3   4   6     1272.78     1259.19     16.37 o 
   4   4   6      711.31      684.85     11.41 o 
   5   4   6      426.14      411.67      8.84 o 
   6   4   6        9.39        7.02      2.18 o 
   7   4   6      268.08      284.86      9.67 o 
   8   4   6       20.52       13.91      3.68 o 
   9   4   6       23.29       23.58      4.13 o 
  10   4   6        2.69        2.60      3.20 o 
  11   4   6        2.94        0.50      2.87 o 
  12   4   6        3.83        9.25      3.71 o 
  13   4   6        1.10        3.01      4.61 o 
 -15   5   6       57.78       58.09      6.26 o 
 -14   5   6        4.38       -0.23      3.28 o 
 -13   5   6        0.07       -2.87      3.16 o 
 -12   5   6      242.26      246.99      9.43 o 
 -11   5   6       37.66       30.37      4.31 o 
 -10   5   6        9.58        8.44      3.12 o 
  -9   5   6       16.51        9.79      3.69 o 
  -8   5   6        9.90       16.48      4.25 o 
  -7   5   6      110.42      104.66     11.65 o 
  -6   5   6        0.02        6.79      5.37 o 
  -5   5   6      101.82       94.37      6.26 o 
  -4   5   6      143.62      149.10      7.68 o 
  -3   5   6      619.38      614.75     16.16 o 
  -2   5   6       53.46       44.00      4.92 o 
  -1   5   6      144.49      132.55      8.06 o 
   0   5   6      344.43      334.38      9.82 o 
   1   5   6      158.82      154.62      5.73 o 
   2   5   6        0.88       -0.31      1.80 o 
   3   5   6       28.94       22.97      2.80 o 
   4   5   6        0.27        1.67      1.48 o 
   5   5   6        0.07        0.90      2.03 o 
   6   5   6       62.61       59.68      4.80 o 
   7   5   6      145.53      145.70      6.02 o 
   8   5   6      192.43      181.28     12.80 o 
   9   5   6      211.50      229.53      9.93 o 
  10   5   6       62.40       78.24      6.92 o 
  11   5   6        0.81        2.89      3.24 o 
 -13   6   6        8.34        6.56     10.69 o 
 -12   6   6        0.18       12.79      5.32 o 
 -11   6   6        6.01        7.83      4.90 o 
 -10   6   6        0.38       -5.16      3.82 o 
  -9   6   6       15.65       21.05      8.24 o 
  -8   6   6        0.15        1.65      5.25 o 
  -7   6   6        0.49        2.44      5.25 o 
  -6   6   6       85.40       98.57     12.73 o 
  -5   6   6       88.27       83.38     12.07 o 
  -4   6   6       65.15       62.32     10.82 o 
  -3   6   6       17.26       20.93      8.04 o 
  -2   6   6       59.88       54.65     10.62 o 
  -1   6   6       36.89       36.02      9.52 o 
   0   6   6        0.00        0.00      6.11 o 
   1   6   6       30.60       32.78      5.21 o 
   2   6   6       41.39       40.54      5.91 o 
   3   6   6        3.58        0.26      2.00 o 
   4   6   6       11.53        4.65      1.91 o 
   5   6   6       80.50       82.23      4.84 o 
   6   6   6        0.87        3.39      2.44 o 
   7   6   6       31.87       42.99      4.18 o 
   8   6   6       27.16       39.17      4.39 o 
   9   6   6       18.36       24.99      4.01 o 
  -8   7   6       21.18       27.61      9.77 o 
  -7   7   6       44.74       71.90     12.75 o 
  -6   7   6       69.75       88.60     13.44 o 
  -5   7   6      116.03       89.77     13.47 o 
  -4   7   6       27.84       30.05      9.69 o 
  -3   7   6      178.58      190.60     17.95 o 
  -2   7   6        0.22        8.89      6.96 o 
  -1   7   6       72.75       74.03     12.53 o 
   0   7   6       11.97       11.45      7.64 o 
   1   7   6       10.09       27.52      9.40 o 
   2   7   6        1.45       -3.64      6.87 o 
   3   7   6        0.03       -4.23      6.25 o 
   4   7   6        2.05        0.17      7.27 o 
   5   7   6        2.00       -3.72      4.75 o 
 -19   0   7       40.97       31.91      5.86 o 
 -17   0   7      221.01      205.18     10.68 o 
 -15   0   7       78.66       69.79      6.49 o 
 -13   0   7       12.18       14.78      5.17 o 
 -11   0   7        9.94       11.09      1.75 o 
  -9   0   7      137.29      131.96      3.70 o 
  -7   0   7       35.21       37.33      2.06 o 
  -5   0   7      194.51      182.72      3.39 o 
  -3   0   7      559.18      528.30      7.42 o 
  -1   0   7       12.85       12.09      1.60 o 
   1   0   7      602.86      679.30     10.51 o 
   3   0   7       95.63      102.61      4.15 o 
   5   0   7        0.15       -0.30      1.05 o 
   7   0   7        0.24        0.49      1.35 o 
   9   0   7      417.72      435.67     11.46 o 
  11   0   7      839.64      823.10     28.17 o 
  13   0   7      150.96      149.23     10.41 o 
  15   0   7       98.40      131.74     10.70 o 
 -20   1   7        3.68        4.55      3.72 o 
 -19   1   7       11.06        3.02      2.96 o 
 -18   1   7        1.76        1.85      2.50 o 
 -17   1   7        7.23        3.70      2.64 o 
 -16   1   7       17.25       16.02      3.07 o 
 -15   1   7       21.82       19.21      2.99 o 
 -14   1   7        0.95        0.74      1.93 o 
 -13   1   7       64.79       61.23      4.31 o 
 -12   1   7       37.76       39.67      2.54 o 
 -11   1   7        0.36        1.23      1.01 o 
 -10   1   7       79.79       80.76      2.54 o 
  -9   1   7      200.51      209.59      3.80 o 
  -8   1   7     1052.58     1053.25     10.39 o 
  -7   1   7        7.81        4.42      0.83 o 
  -6   1   7        3.15        2.33      0.71 o 
  -5   1   7      727.15      733.38      6.73 o 
  -4   1   7     1435.66     1458.64     12.16 o 
  -3   1   7      618.80      676.43      7.46 o 
  -2   1   7     4160.49     4123.78     28.94 o 
  -1   1   7     1667.48     1785.72     14.10 o 
   0   1   7      585.71      593.06      6.66 o 
   1   1   7      152.68      182.70      3.38 o 
   2   1   7       13.37       11.79      1.21 o 
   3   1   7       67.66       69.55      2.43 o 
   4   1   7      526.29      536.60      6.30 o 
   5   1   7      255.65      235.28      3.75 o 
   6   1   7       34.91       37.54      1.66 o 
   7   1   7       66.39       68.53      2.14 o 
   8   1   7        0.37       -1.20      1.01 o 
   9   1   7      211.12      198.93      6.48 o 
  10   1   7       30.13       31.98      2.87 o 
  11   1   7       27.66       29.06      3.49 o 
  12   1   7       21.55       18.69      2.99 o 
  13   1   7        0.29       -1.89      1.99 o 
  14   1   7        0.22        1.31      2.88 o 
  15   1   7       20.67       17.00      4.04 o 
 -19   2   7        9.40       11.14      3.75 o 
 -18   2   7        8.37       12.72      4.35 o 
 -17   2   7      196.56      192.16      8.87 o 
 -16   2   7      354.52      345.06     15.04 o 
 -15   2   7      372.87      362.42     17.09 o 
 -14   2   7        1.76        2.73      2.16 o 
 -13   2   7      582.25      583.12     13.45 o 
 -12   2   7        0.46        1.38      1.55 o 
 -11   2   7      345.05      339.63      5.20 o 
 -10   2   7       73.83       73.15      2.61 o 
  -9   2   7      204.99      191.78      3.74 o 
  -8   2   7        5.92        3.42      1.11 o 
  -7   2   7        0.06        0.35      0.78 o 
  -6   2   7      280.54      276.33      4.17 o 
  -5   2   7      246.22      258.73      4.40 o 
  -4   2   7      261.19      294.57      4.67 o 
  -3   2   7     3591.92     3864.86     29.45 o 
  -2   2   7        2.71        7.22      0.93 o 
  -1   2   7      124.61      101.77      2.38 o 
   0   2   7      156.98      178.52      3.23 o 
   1   2   7      775.98      834.43      8.77 o 
   2   2   7      128.90      126.82      3.01 o 
   3   2   7        5.00        8.64      1.18 o 
   4   2   7      114.65      114.90      4.21 o 
   5   2   7       35.40       47.26      2.05 o 
   6   2   7      223.03      223.65      3.92 o 
   7   2   7        6.30        9.89      1.32 o 
   8   2   7        0.45       -1.28      1.10 o 
   9   2   7       46.35       47.31      5.71 o 
  10   2   7        3.33        1.33      2.44 o 
  11   2   7      213.60      232.79      7.83 o 
  12   2   7      185.24      181.57      9.28 o 
  13   2   7       66.62       58.03      8.69 o 
  14   2   7        0.16       -3.62      3.62 o 
  15   2   7        9.25       13.05      5.56 o 
 -18   3   7      438.04      423.74     11.96 o 
 -17   3   7       54.72       34.94      6.12 o 
 -16   3   7        7.84        6.55      2.95 o 
 -15   3   7      247.86      248.83      8.23 o 
 -14   3   7      720.57      710.14     17.73 o 
 -13   3   7       98.04      110.48      5.82 o 
 -12   3   7       33.10       37.40      3.13 o 
 -11   3   7       20.00       17.42      2.29 o 
 -10   3   7      110.61      118.67      3.68 o 
  -9   3   7       31.53       32.52      2.06 o 
  -8   3   7       98.63      100.03      3.17 o 
  -7   3   7        2.81        2.66      1.27 o 
  -6   3   7        6.74        8.94      1.27 o 
  -5   3   7       25.07       23.92      1.53 o 
  -4   3   7       57.21       52.26      2.20 o 
  -3   3   7       56.57       54.64      2.07 o 
  -2   3   7       13.28       19.48      1.40 o 
  -1   3   7      274.80      292.60      4.31 o 
   0   3   7      144.85      139.33      3.46 o 
   1   3   7      371.83      338.49      7.03 o 
   2   3   7      115.63      125.51      3.72 o 
   3   3   7      549.25      542.00      8.78 o 
   4   3   7      699.22      677.13     11.34 o 
   5   3   7      340.62      340.76      6.51 o 
   6   3   7        0.09        1.91      1.45 o 
   7   3   7       39.42       44.15      3.93 o 
   8   3   7       29.21       25.47      4.43 o 
   9   3   7        0.03        0.90      2.61 o 
  10   3   7       45.38       51.04      5.45 o 
  11   3   7       10.84        7.05      3.18 o 
  12   3   7       19.88       22.99      4.47 o 
  13   3   7      206.98      240.81     10.77 o 
  14   3   7       55.19       56.22     11.87 o 
 -17   4   7        0.00        2.32      4.08 o 
 -16   4   7        9.56        7.45      4.08 o 
 -15   4   7        2.76       -1.52      3.03 o 
 -14   4   7        0.05        1.65      2.40 o 
 -13   4   7        2.96        1.78      2.14 o 
 -12   4   7       33.74       33.87      3.61 o 
 -11   4   7       24.88       20.17      2.98 o 
 -10   4   7       20.72       22.22      2.64 o 
  -9   4   7       77.62       78.07      3.51 o 
  -8   4   7        7.54        5.53      1.78 o 
  -7   4   7      663.76      687.68     11.47 o 
  -6   4   7     1680.93     1630.68     21.19 o 
  -5   4   7      165.94      180.43      5.93 o 
  -4   4   7      109.37      104.37      6.35 o 
  -3   4   7      136.28      121.31      6.77 o 
  -2   4   7      101.48      102.60      4.68 o 
  -1   4   7      133.20      132.90      7.91 o 
   0   4   7        0.22        1.71      1.79 o 
   1   4   7     1084.76     1084.96     15.89 o 
   2   4   7      134.82      129.98      5.64 o 
   3   4   7      258.76      261.03      7.28 o 
   4   4   7       34.86       36.34      4.70 o 
   5   4   7      198.43      190.13     10.24 o 
   6   4   7        5.55        3.68      2.93 o 
   7   4   7       75.07       75.71      5.84 o 
   8   4   7        9.46       12.72      6.12 o 
   9   4   7        1.61       -1.85      2.97 o 
  10   4   7        7.24        9.15      8.11 o 
  11   4   7        0.06        2.54      3.25 o 
  12   4   7       19.72       16.64      5.10 o 
  13   4   7        2.40        0.05      3.60 o 
 -15   5   7       13.68        9.12      4.07 o 
 -14   5   7      122.12      127.73      7.80 o 
 -13   5   7      117.43      107.59     11.25 o 
 -12   5   7        1.40       -1.43      2.85 o 
 -11   5   7        9.03        8.75      3.17 o 
 -10   5   7        0.74        2.51      2.65 o 
  -9   5   7       15.85        9.63      3.85 o 
  -8   5   7        4.19        7.73      5.54 o 
  -7   5   7       28.91       23.60      4.28 o 
  -6   5   7        1.74        1.07      4.56 o 
  -5   5   7      639.72      623.54     16.70 o 
  -4   5   7      208.68      196.42      9.12 o 
  -3   5   7        6.63        4.69      2.88 o 
  -2   5   7        5.64        2.61      2.64 o 
  -1   5   7        1.08        0.79      4.36 o 
   0   5   7      241.49      237.07     10.35 o 
   1   5   7      810.66      776.95     13.56 o 
   2   5   7       13.05       12.04      3.20 o 
   3   5   7        0.66        0.54      2.92 o 
   4   5   7        1.18       -0.31      1.94 o 
   5   5   7        6.46        5.74      3.23 o 
   6   5   7      130.77      131.77      6.41 o 
   7   5   7       80.46       94.34      5.86 o 
   8   5   7      125.49      118.89      7.62 o 
   9   5   7       82.85       98.36      8.54 o 
  10   5   7      157.13      191.31      9.88 o 
  11   5   7        1.15       -3.61      2.91 o 
 -12   6   7        0.03       -1.37      7.03 o 
 -11   6   7      252.73      294.97     12.48 o 
 -10   6   7      107.17      107.67     13.44 o 
  -9   6   7        9.44       10.06      6.82 o 
  -8   6   7       23.52       30.93      8.69 o 
  -7   6   7        4.11        4.20      6.16 o 
  -6   6   7        0.00        1.51      5.88 o 
  -5   6   7      327.99      353.26     21.48 o 
  -4   6   7        4.46       12.75      6.87 o 
  -3   6   7        9.05        8.89      7.16 o 
  -2   6   7        2.02        0.94      6.28 o 
  -1   6   7       47.85       60.53     11.14 o 
   0   6   7       11.37        7.21      3.59 o 
   1   6   7        2.63        4.80      6.01 o 
   2   6   7       12.74       18.42      3.69 o 
   3   6   7       41.35       47.44      4.51 o 
   4   6   7       16.37       19.24      4.56 o 
   5   6   7       13.39       15.61      3.43 o 
   6   6   7       13.06       21.67      3.89 o 
   7   6   7       54.09       64.55      4.97 o 
   8   6   7        5.80        3.93      2.93 o 
  -8   7   7        9.68       -2.78      6.87 o 
  -7   7   7        8.51       16.62      8.21 o 
  -6   7   7       14.75        2.50      7.47 o 
  -5   7   7      122.60      118.43     15.17 o 
  -4   7   7       13.02       16.11      7.90 o 
  -3   7   7       10.21       13.63      8.75 o 
  -2   7   7       67.46       77.12     13.21 o 
  -1   7   7        0.98       -2.13      6.31 o 
   0   7   7       46.12       53.94     12.02 o 
   1   7   7        9.85       13.46      8.10 o 
   2   7   7        0.42        1.87      6.93 o 
   3   7   7       66.79       87.04     14.15 o 
 -20   0   8        1.46        0.90      4.04 o 
 -18   0   8       62.21       50.66      7.95 o 
 -16   0   8      193.34      187.09      9.69 o 
 -14   0   8       38.20       30.81      4.62 o 
 -12   0   8        8.35        7.59      1.59 o 
 -10   0   8      620.86      615.46      9.25 o 
  -8   0   8     1938.71     1936.78     24.97 o 
  -6   0   8      232.14      243.61      6.62 o 
  -4   0   8      140.54      130.59      3.55 o 
  -2   0   8        9.97       12.14      1.74 o 
   0   0   8        0.19       -0.29      1.00 o 
   2   0   8       54.94       32.54      3.21 o 
   4   0   8      770.37      776.17     12.37 o 
   6   0   8        4.96        3.23      1.44 o 
   8   0   8       44.64       41.19      3.50 o 
  10   0   8      889.10      890.39     18.43 o 
  12   0   8       62.10       53.41      5.61 o 
  14   0   8      154.07      166.95     11.66 o 
 -20   1   8       95.01       79.24      7.26 o 
 -19   1   8        3.83        4.03      3.21 o 
 -18   1   8       15.05       16.81      5.46 o 
 -17   1   8        5.98        4.36      2.70 o 
 -16   1   8        2.84        1.66      2.22 o 
 -15   1   8       14.66       14.57      3.18 o 
 -14   1   8       12.23        9.36      2.46 o 
 -13   1   8       42.73       41.52      3.36 o 
 -12   1   8       59.61       56.03      2.43 o 
 -11   1   8       20.01       19.08      1.67 o 
 -10   1   8       63.45       64.16      2.41 o 
  -9   1   8        2.04        2.80      0.98 o 
  -8   1   8      112.39      105.49      2.56 o 
  -7   1   8      323.86      338.78      4.21 o 
  -6   1   8      580.92      641.22      6.06 o 
  -5   1   8       37.79       50.07      2.23 o 
  -4   1   8      429.27      439.60      5.53 o 
  -3   1   8     2081.55     2135.08     16.87 o 
  -2   1   8     3213.21     3467.51     25.27 o 
  -1   1   8     2219.32     2274.98     19.00 o 
   0   1   8       19.65       22.68      1.44 o 
   1   1   8       82.25       91.59      3.63 o 
   2   1   8      671.00      685.53      7.86 o 
   3   1   8       48.07       44.72      2.23 o 
   4   1   8       23.18       26.70      2.01 o 
   5   1   8       12.96        8.03      1.38 o 
   6   1   8        0.40       -0.23      0.87 o 
   7   1   8       24.75       26.68      1.78 o 
   8   1   8        2.68        0.21      1.22 o 
   9   1   8      137.46      140.07      4.91 o 
  10   1   8        6.85        4.41      2.03 o 
  11   1   8        8.03        9.63      2.25 o 
  12   1   8      113.93      112.99      5.75 o 
  13   1   8        4.63        3.69      2.52 o 
  14   1   8        0.30       -2.28      2.98 o 
  15   1   8       14.56       13.18      3.90 o 
 -19   2   8       56.47       52.59      6.12 o 
 -18   2   8       96.94       93.57      7.11 o 
 -17   2   8       84.89       76.39      6.24 o 
 -16   2   8       88.19       79.08      6.10 o 
 -15   2   8       84.63       85.07      6.10 o 
 -14   2   8       52.26       48.24      4.74 o 
 -13   2   8        0.09       -2.00      1.86 o 
 -12   2   8      386.10      388.34      7.40 o 
 -11   2   8      268.86      261.38      4.99 o 
 -10   2   8        3.65        4.03      1.21 o 
  -9   2   8       63.19       62.52      2.41 o 
  -8   2   8        8.92        7.44      1.21 o 
  -7   2   8       23.06       22.87      1.64 o 
  -6   2   8        6.34       10.65      1.12 o 
  -5   2   8      277.60      269.54      4.67 o 
  -4   2   8     1195.33     1248.85     12.18 o 
  -3   2   8      181.04      182.78      3.78 o 
  -2   2   8      712.13      771.55      7.76 o 
  -1   2   8     1580.65     1652.96     13.80 o 
   0   2   8       52.22       58.41      2.85 o 
   1   2   8       19.65       18.64      1.49 o 
   2   2   8       62.11       57.04      2.32 o 
   3   2   8      212.37      208.14      4.13 o 
   4   2   8        0.86        0.77      0.85 o 
   5   2   8      104.09      110.05      3.04 o 
   6   2   8       17.64       17.37      1.59 o 
   7   2   8       44.57       48.60      2.13 o 
   8   2   8       74.06       77.49      3.40 o 
   9   2   8      477.84      465.20      9.22 o 
  10   2   8      229.01      244.44      9.85 o 
  11   2   8       28.03       39.37      6.70 o 
  12   2   8        1.92        1.89      2.99 o 
  13   2   8        0.90       -0.34      2.83 o 
  14   2   8       19.97       14.66      4.71 o 
 -18   3   8       18.33       18.10      4.09 o 
 -17   3   8        8.20        7.46      4.37 o 
 -16   3   8       40.81       32.76      4.21 o 
 -15   3   8        9.43       10.37      2.95 o 
 -14   3   8      256.76      280.51     10.12 o 
 -13   3   8      265.15      272.39      8.02 o 
 -12   3   8      111.32      108.32      5.25 o 
 -11   3   8      923.55      926.76     14.01 o 
 -10   3   8      865.75      869.01     10.13 o 
  -9   3   8       40.34       39.27      2.54 o 
  -8   3   8       62.14       60.08      2.57 o 
  -7   3   8      208.62      205.12      4.73 o 
  -6   3   8       76.66       79.27      3.39 o 
  -5   3   8      117.19      115.65      3.70 o 
  -4   3   8       10.06       11.43      1.58 o 
  -3   3   8        0.04       -0.03      0.85 o 
  -2   3   8       27.00       22.97      1.53 o 
  -1   3   8        9.83        9.52      1.22 o 
   0   3   8       35.23       45.94      2.24 o 
   1   3   8      735.69      696.11      9.09 o 
   2   3   8      643.06      653.47      9.91 o 
   3   3   8       10.72       10.42      1.87 o 
   4   3   8      207.61      205.58      7.89 o 
   5   3   8        0.16       -1.62      1.57 o 
   6   3   8       97.20       99.70      4.59 o 
   7   3   8       58.03       45.98      4.89 o 
   8   3   8      227.06      240.97      9.33 o 
   9   3   8       33.43       31.59      4.56 o 
  10   3   8        4.09        0.88      2.91 o 
  11   3   8      149.95      160.51      9.06 o 
  12   3   8      559.09      586.80     16.72 o 
  13   3   8      244.40      302.19     12.33 o 
 -17   4   8        0.21        2.61      3.70 o 
 -16   4   8       11.73       20.65      4.78 o 
 -15   4   8        4.36        5.11      2.81 o 
 -14   4   8       19.88       22.49      5.21 o 
 -13   4   8       18.27       17.07      3.15 o 
 -12   4   8       20.99       17.73      3.62 o 
 -11   4   8       22.05       15.99      2.74 o 
 -10   4   8       88.35       89.99      4.52 o 
  -9   4   8      555.96      561.97     10.33 o 
  -8   4   8      882.78      865.40     13.08 o 
  -7   4   8        5.85        4.34      2.99 o 
  -6   4   8      159.36      166.59      6.03 o 
  -5   4   8       71.52       74.64      5.90 o 
  -4   4   8      121.76      109.74      6.82 o 
  -3   4   8       65.90       77.44      6.35 o 
  -2   4   8       30.37       34.89      7.47 o 
  -1   4   8      319.39      326.23      9.40 o 
   0   4   8       12.52       16.28      2.58 o 
   1   4   8      695.83      689.08     14.56 o 
   2   4   8      568.70      561.43     14.15 o 
   3   4   8      133.89      146.52      6.52 o 
   4   4   8       96.90       89.77      6.66 o 
   5   4   8       77.78       81.81      5.68 o 
   6   4   8      319.06      329.19     10.67 o 
   7   4   8        0.24        0.76      2.44 o 
   8   4   8       29.74       21.74      3.98 o 
   9   4   8       16.72       16.14      3.92 o 
  10   4   8        3.51        5.90      3.55 o 
  11   4   8        2.09        5.06      3.55 o 
  12   4   8       41.45       31.37      5.45 o 
 -15   5   8        9.68        3.66      3.86 o 
 -14   5   8        0.01       -1.93      3.31 o 
 -13   5   8      233.54      268.53     18.91 o 
 -12   5   8        1.77        2.75      2.98 o 
 -11   5   8       40.39       50.19      9.06 o 
 -10   5   8        2.09        2.24      3.73 o 
  -9   5   8        2.06        2.05      5.28 o 
  -8   5   8      116.19      109.07      7.41 o 
  -7   5   8       54.03       53.65      7.13 o 
  -6   5   8        0.08        0.68      2.47 o 
  -5   5   8       21.06       22.05      4.35 o 
  -4   5   8       72.44       67.29      6.17 o 
  -3   5   8       94.60       91.01      8.72 o 
  -2   5   8      233.41      248.82     10.64 o 
  -1   5   8      217.82      205.01      9.84 o 
   0   5   8       37.06       37.07      5.30 o 
   1   5   8        9.97        8.92      3.17 o 
   2   5   8       45.49       44.74      4.66 o 
   3   5   8        0.34       -1.37      3.68 o 
   4   5   8       31.38       29.62      3.61 o 
   5   5   8       11.32        9.06      2.71 o 
   6   5   8       77.44       82.56      6.55 o 
   7   5   8       73.82       84.99      7.32 o 
   8   5   8        6.61        5.68      3.21 o 
   9   5   8       22.23       17.13      4.34 o 
  10   5   8        0.26       -0.30      3.30 o 
 -12   6   8        7.61        8.85      5.09 o 
 -11   6   8        1.21       -0.91      6.31 o 
 -10   6   8        3.39        0.17      5.60 o 
  -9   6   8       42.04       51.02     11.08 o 
  -8   6   8       74.67       81.33     12.56 o 
  -7   6   8       39.72       41.44     10.31 o 
  -6   6   8       16.18       11.05      7.50 o 
  -5   6   8      340.25      330.42     21.20 o 
  -4   6   8       22.94       23.26      8.52 o 
  -3   6   8        0.48       -8.81      4.40 o 
  -2   6   8        9.93        4.91      6.96 o 
  -1   6   8      106.98      103.42      8.09 o 
   0   6   8       19.73       14.39      4.16 o 
   1   6   8       42.99       41.07      9.37 o 
   2   6   8        0.09        4.99      2.67 o 
   3   6   8       62.55       64.76      5.18 o 
   4   6   8       69.11       84.03      5.82 o 
   5   6   8      201.39      256.25      9.13 o 
   6   6   8        0.27        0.01      2.89 o 
   7   6   8      218.17      223.02     10.51 o 
  -7   7   8       62.27       45.31     11.28 o 
  -6   7   8       76.78       78.97     14.03 o 
  -5   7   8        0.30        6.62      7.98 o 
  -4   7   8      103.27      115.59     15.11 o 
  -3   7   8       90.12      115.99     15.60 o 
  -2   7   8       14.36       10.25      7.75 o 
  -1   7   8        0.02        5.14      8.24 o 
   0   7   8        4.57       18.32      9.15 o 
   1   7   8        2.50        6.05      7.98 o 
   2   7   8        5.32       -0.34      7.44 o 
 -19   0   9       11.44       20.57      7.44 o 
 -17   0   9      213.29      223.73     11.09 o 
 -15   0   9       75.39       82.62      6.76 o 
 -13   0   9       30.95       32.49      4.40 o 
 -11   0   9      663.75      683.78     10.30 o 
  -9   0   9        0.34        0.66      1.15 o 
  -7   0   9       20.56       17.71      1.58 o 
  -5   0   9       59.82       53.74      2.56 o 
  -3   0   9       22.52       28.40      2.12 o 
  -1   0   9        2.22        1.89      1.18 o 
   1   0   9       54.74       46.49      3.46 o 
   3   0   9      211.26      220.63      6.14 o 
   5   0   9       10.19       13.31      2.46 o 
   7   0   9       16.87       20.00      2.94 o 
   9   0   9     2586.64     2582.75     37.67 o 
  11   0   9      489.60      502.72     13.98 o 
  13   0   9      393.71      416.39     13.49 o 
 -20   1   9        2.40        4.72      3.43 o 
 -19   1   9        2.84        7.46      3.23 o 
 -18   1   9       20.25       19.63      4.05 o 
 -17   1   9        8.85        6.54      3.08 o 
 -16   1   9        0.78        1.34      2.39 o 
 -15   1   9       10.27       13.62      3.15 o 
 -14   1   9       17.26       12.27      2.95 o 
 -13   1   9        0.42        0.31      1.73 o 
 -12   1   9       60.54       60.62      2.61 o 
 -11   1   9       21.17       25.12      1.87 o 
 -10   1   9      126.47      123.09      2.92 o 
  -9   1   9        0.64        0.77      0.80 o 
  -8   1   9      622.58      659.51      6.69 o 
  -7   1   9      295.45      320.33      4.00 o 
  -6   1   9       58.99       61.92      2.41 o 
  -5   1   9      632.27      654.86      7.80 o 
  -4   1   9     2002.35     2021.45     17.43 o 
  -3   1   9     1306.68     1254.54     11.00 o 
  -2   1   9      597.63      616.13      7.11 o 
  -1   1   9      290.00      272.81      4.76 o 
   0   1   9        0.06        1.48      0.82 o 
   1   1   9      124.20      124.37      3.39 o 
   2   1   9      691.99      709.03      8.38 o 
   3   1   9       30.25       27.55      1.88 o 
   4   1   9      164.60      160.31      3.76 o 
   5   1   9       42.80       38.03      2.21 o 
   6   1   9      143.07      136.91      4.81 o 
   7   1   9      127.08      130.41      3.32 o 
   8   1   9        1.72        2.63      1.67 o 
   9   1   9       43.09       39.00      3.37 o 
  10   1   9       49.75       48.89      4.78 o 
  11   1   9        0.44        0.06      1.85 o 
  12   1   9        7.23        4.11      2.56 o 
  13   1   9       14.22       11.96      3.42 o 
  14   1   9        2.96       -0.96      3.36 o 
 -19   2   9        5.93        3.26      3.52 o 
 -18   2   9        1.70       -0.56      2.73 o 
 -17   2   9        0.49       -0.91      3.23 o 
 -16   2   9        7.61        9.30      3.26 o 
 -15   2   9        5.81       11.30      3.64 o 
 -14   2   9      651.38      707.62     13.51 o 
 -13   2   9       46.17       40.37      3.75 o 
 -12   2   9      317.98      319.12      8.43 o 
 -11   2   9       80.03       82.94      3.14 o 
 -10   2   9      335.77      341.32      5.76 o 
  -9   2   9        3.45        1.12      0.99 o 
  -8   2   9       63.50       76.11      3.61 o 
  -7   2   9      137.55      144.75      3.16 o 
  -6   2   9        2.03        4.34      1.17 o 
  -5   2   9      358.87      389.85      6.85 o 
  -4   2   9      195.42      191.45      4.06 o 
  -3   2   9      134.97      132.75      3.80 o 
  -2   2   9      463.83      435.00      5.49 o 
  -1   2   9      367.86      364.03      5.13 o 
   0   2   9       36.77       36.23      2.57 o 
   1   2   9       23.90       23.55      2.09 o 
   2   2   9        3.08        3.80      1.08 o 
   3   2   9       13.75       12.72      1.53 o 
   4   2   9       63.86       67.96      2.79 o 
   5   2   9       60.63       56.84      2.46 o 
   6   2   9        2.16        4.14      1.30 o 
   7   2   9      132.68      141.27      4.25 o 
   8   2   9      220.12      232.23      6.41 o 
   9   2   9      542.23      575.22     15.07 o 
  10   2   9       92.79       90.37      6.87 o 
  11   2   9       48.91       45.83      7.02 o 
  12   2   9      119.72      115.10      9.58 o 
  13   2   9       17.73        7.05      4.02 o 
 -18   3   9      103.22       89.89      6.43 o 
 -17   3   9        5.20        6.95      3.07 o 
 -16   3   9       66.89       65.40      5.35 o 
 -15   3   9        3.40        2.21      2.61 o 
 -14   3   9      182.38      191.16      7.06 o 
 -13   3   9       21.23       23.62      3.43 o 
 -12   3   9      161.38      175.37      6.23 o 
 -11   3   9      724.07      743.21     10.67 o 
 -10   3   9      174.36      178.55      4.50 o 
  -9   3   9      160.59      154.46      4.13 o 
  -8   3   9      795.17      813.12     11.25 o 
  -7   3   9       57.85       66.38      3.23 o 
  -6   3   9       42.72       39.77      2.62 o 
  -5   3   9       68.81       62.04      2.90 o 
  -4   3   9       11.42       12.02      1.81 o 
  -3   3   9       23.97       27.89      2.24 o 
  -2   3   9        2.55        4.75      1.68 o 
  -1   3   9      155.45      163.36      4.08 o 
   0   3   9        1.96        2.90      1.76 o 
   1   3   9       67.32       67.75      4.97 o 
   2   3   9       95.27       80.92      7.51 o 
   3   3   9       69.66       69.81      6.17 o 
   4   3   9       50.22       60.72      4.74 o 
   5   3   9        1.54        3.54      2.34 o 
   6   3   9      236.13      227.95      7.53 o 
   7   3   9        0.64       -0.03      3.04 o 
   8   3   9       13.29       15.29      3.61 o 
   9   3   9      112.09      127.39      7.81 o 
  10   3   9      196.91      210.50      9.83 o 
  11   3   9       31.99       35.63      7.34 o 
  12   3   9       49.64       71.22      7.20 o 
 -17   4   9       13.15       12.15      4.53 o 
 -16   4   9       11.36        5.40      3.20 o 
 -15   4   9        5.05        6.21      3.02 o 
 -14   4   9        4.98        1.50      2.39 o 
 -13   4   9      280.38      285.72      8.34 o 
 -12   4   9        4.32        3.32      2.26 o 
 -11   4   9       62.67       66.16      4.16 o 
 -10   4   9      299.18      295.69      7.52 o 
  -9   4   9        7.03        5.43      1.95 o 
  -8   4   9       13.30        6.31      2.44 o 
  -7   4   9       52.78       68.63      6.19 o 
  -6   4   9        8.52       13.05      3.59 o 
  -5   4   9       53.66       59.78      5.73 o 
  -4   4   9        9.58       12.60      3.43 o 
  -3   4   9       45.78       41.28     11.86 o 
  -2   4   9      644.96      666.57     17.73 o 
  -1   4   9     2677.69     2731.13     37.71 o 
   0   4   9       90.29       91.98      6.72 o 
   1   4   9     1105.94     1039.90     32.04 o 
   2   4   9      207.74      216.65     15.95 o 
   3   4   9        6.14        7.69      2.54 o 
   4   4   9       49.82       47.00      5.39 o 
   5   4   9       14.18       17.84      3.56 o 
   6   4   9        1.45        1.50      2.31 o 
   7   4   9        2.79        1.06      2.34 o 
   8   4   9       29.79       30.69      4.66 o 
   9   4   9        3.80        2.47      3.11 o 
  10   4   9        6.64        6.50      3.38 o 
  11   4   9       20.97       13.99      4.78 o 
 -15   5   9       20.82       22.62      4.68 o 
 -14   5   9       60.63       71.38      6.16 o 
 -13   5   9       92.44      109.42      6.81 o 
 -12   5   9        0.12        1.13      3.62 o 
 -11   5   9        6.70        3.42      3.64 o 
 -10   5   9       20.00       25.65      5.11 o 
  -9   5   9        6.11        2.22      3.06 o 
  -8   5   9       85.94       78.67     10.70 o 
  -7   5   9       87.54       84.59      6.97 o 
  -6   5   9       85.40       65.28      6.29 o 
  -5   5   9       12.43        5.22      6.28 o 
  -4   5   9      328.83      364.63     13.21 o 
  -3   5   9      390.77      383.11     13.60 o 
  -2   5   9       43.86       56.36      6.22 o 
  -1   5   9       30.04       27.69      4.95 o 
   0   5   9      114.97      127.34      8.55 o 
   1   5   9       36.46       39.61      4.66 o 
   2   5   9        5.62       10.92      3.35 o 
   3   5   9       10.17        4.22      3.02 o 
   4   5   9        1.22        2.83      3.03 o 
   5   5   9        0.00        0.24      2.44 o 
   6   5   9      209.51      195.42      9.44 o 
   7   5   9      180.23      188.48      9.49 o 
   8   5   9        0.26        6.14      3.48 o 
   9   5   9       29.59       39.18      5.56 o 
 -12   6   9        2.98        7.75      8.01 o 
 -11   6   9       14.07        0.28      6.87 o 
 -10   6   9       29.07       21.42      8.66 o 
  -9   6   9        6.67        1.85      6.19 o 
  -8   6   9       14.84       11.59      7.10 o 
  -7   6   9        5.15       10.65      7.41 o 
  -6   6   9      107.28      116.19     14.46 o 
  -5   6   9      107.51       92.13     13.41 o 
  -4   6   9       71.06       67.21     12.13 o 
  -3   6   9       16.33       12.22      4.83 o 
  -2   6   9       24.59       31.45      5.53 o 
  -1   6   9       42.28       47.16      6.30 o 
   0   6   9       11.40       11.40      3.91 o 
   1   6   9        0.05       -6.19      3.10 o 
   2   6   9        7.71       10.31      4.42 o 
   3   6   9       25.88       32.37      4.38 o 
   4   6   9       15.09       21.89      4.09 o 
   5   6   9        4.76        9.31      3.73 o 
   6   6   9      163.42      173.82      9.73 o 
  -6   7   9       91.12       80.45     14.00 o 
  -5   7   9       11.25       15.31      8.92 o 
  -4   7   9       51.43       50.00     12.13 o 
  -3   7   9        2.92        7.39      8.04 o 
  -2   7   9        0.03       -2.64      7.24 o 
  -1   7   9       35.92       35.42     10.88 o 
   0   7   9      103.03       96.70     15.08 o 
 -20   0  10       14.93        3.47      6.08 o 
 -18   0  10        1.18       -4.97      3.72 o 
 -16   0  10        4.69       10.77      5.06 o 
 -14   0  10      259.53      268.48     10.39 o 
 -12   0  10      376.28      379.61      7.60 o 
 -10   0  10      984.67     1006.55     14.90 o 
  -8   0  10      674.96      714.93     14.11 o 
  -6   0  10        0.78        0.97      1.12 o 
  -4   0  10       30.71       29.59      2.25 o 
  -2   0  10      227.81      220.64      7.18 o 
   0   0  10      420.49      393.83      8.62 o 
   2   0  10      415.90      380.10      8.52 o 
   4   0  10        1.37        3.57      1.78 o 
   6   0  10        1.37        0.41      1.79 o 
   8   0  10       66.63       73.23      5.56 o 
  10   0  10      144.50      123.52      7.49 o 
  12   0  10        3.43       -3.39      2.88 o 
 -19   1  10        2.71        5.15      3.95 o 
 -18   1  10       21.53       16.24      3.89 o 
 -17   1  10        5.56        4.21      2.92 o 
 -16   1  10        0.33        4.23      2.43 o 
 -15   1  10       17.18       16.56      5.13 o 
 -14   1  10       25.19       26.70      3.76 o 
 -13   1  10        5.72       11.07      2.75 o 
 -12   1  10       80.08       81.99      3.30 o 
 -11   1  10      351.36      365.38      5.63 o 
 -10   1  10      593.77      631.85      7.98 o 
  -9   1  10      114.07      117.33      3.13 o 
  -8   1  10       55.44       56.05      2.21 o 
  -7   1  10        0.57        0.25      1.07 o 
  -6   1  10      218.38      226.90      4.47 o 
  -5   1  10      179.43      192.03      4.08 o 
  -4   1  10      436.79      439.86      6.35 o 
  -3   1  10        4.44        4.26      1.09 o 
  -2   1  10      451.55      467.90      6.59 o 
  -1   1  10       31.94       29.36      2.19 o 
   0   1  10       32.38       28.74      3.46 o 
   1   1  10      508.15      489.29      8.14 o 
   2   1  10        0.06       -0.35      0.93 o 
   3   1  10      310.93      327.03      5.71 o 
   4   1  10       44.67       40.45      2.31 o 
   5   1  10     1001.98      965.21     11.79 o 
   6   1  10        2.78        3.91      1.30 o 
   7   1  10        0.02        0.41      1.33 o 
   8   1  10       23.90       27.48      4.60 o 
   9   1  10      503.68      510.65     10.37 o 
  10   1  10      231.90      216.82      6.94 o 
  11   1  10       18.16       12.50      2.86 o 
  12   1  10       23.44       18.99      3.96 o 
  13   1  10        9.39       11.53      3.60 o 
 -19   2  10        0.94       -0.75      2.93 o 
 -18   2  10       57.46       71.24      8.06 o 
 -17   2  10       21.97       27.58      7.01 o 
 -16   2  10      198.35      223.04      7.97 o 
 -15   2  10        2.71       10.20      2.75 o 
 -14   2  10      100.14       96.51      5.73 o 
 -13   2  10       19.13       12.40      2.75 o 
 -12   2  10        2.42        2.61      1.81 o 
 -11   2  10       60.70       57.82      2.93 o 
 -10   2  10       56.15       52.82      3.00 o 
  -9   2  10        0.04        0.35      1.14 o 
  -8   2  10      362.52      366.43      8.25 o 
  -7   2  10      166.58      182.60      4.26 o 
  -6   2  10       61.48       75.97      2.96 o 
  -5   2  10      205.87      227.42      4.69 o 
  -4   2  10      542.31      542.79      7.50 o 
  -3   2  10      779.41      789.19      9.45 o 
  -2   2  10      631.08      653.74      8.41 o 
  -1   2  10      187.41      194.24      5.08 o 
   0   2  10       31.88       28.20      2.79 o 
   1   2  10        1.07        1.24      1.15 o 
   2   2  10       11.21        6.06      1.45 o 
   3   2  10      207.55      219.21      4.98 o 
   4   2  10      283.80      281.86      8.20 o 
   5   2  10      224.34      195.63      6.01 o 
   6   2  10      668.11      720.20      9.79 o 
   7   2  10      848.03      831.59     12.92 o 
   8   2  10       44.90       53.39      5.45 o 
   9   2  10       34.38       33.22      5.86 o 
  10   2  10       24.04       22.36      4.45 o 
  11   2  10        3.60        0.24      2.96 o 
  12   2  10        0.57        2.41      5.07 o 
  13   2  10       13.64       14.90      6.58 o 
 -18   3  10       15.47       22.27      5.70 o 
 -17   3  10       62.76       51.37      5.06 o 
 -16   3  10       27.19       24.53      3.93 o 
 -15   3  10       50.35       51.97      4.54 o 
 -14   3  10      664.27      676.55     13.28 o 
 -13   3  10      443.28      463.11     10.39 o 
 -12   3  10       55.55       55.38      6.47 o 
 -11   3  10      109.85       99.91      4.89 o 
 -10   3  10       38.00       33.80      3.03 o 
  -9   3  10       87.88       84.57      3.52 o 
  -8   3  10       92.01       97.05      5.21 o 
  -7   3  10        4.78        3.32      2.04 o 
  -6   3  10       30.47       36.18      3.93 o 
  -5   3  10       39.49       48.62      3.69 o 
  -4   3  10        4.85       10.15      2.16 o 
  -3   3  10        0.47        1.77      1.67 o 
  -2   3  10       37.40       41.49      3.01 o 
  -1   3  10       98.50       91.98      6.48 o 
   0   3  10       74.13       77.23      6.22 o 
   1   3  10      285.14      280.72     12.40 o 
   2   3  10       97.84       90.13      8.51 o 
   3   3  10       59.35       57.82     15.84 o 
   4   3  10       11.44       14.16      6.76 o 
   5   3  10      152.64      143.66      8.46 o 
   6   3  10        2.23        0.31      1.92 o 
   7   3  10      149.33      145.38      7.90 o 
   8   3  10      349.79      366.91     12.13 o 
   9   3  10       19.09       21.42      4.47 o 
  10   3  10        1.32       -0.92      2.64 o 
  11   3  10       19.59       33.78      5.15 o 
  12   3  10       27.93       34.44      5.96 o 
 -16   4  10        6.32        7.92      3.03 o 
 -15   4  10        1.79        2.40      2.58 o 
 -14   4  10      175.10      196.03      7.24 o 
 -13   4  10       92.28      105.89      5.46 o 
 -12   4  10      132.75      137.68      5.74 o 
 -11   4  10      157.55      169.93      5.94 o 
 -10   4  10        2.89        1.69      2.45 o 
  -9   4  10        0.51        0.63      2.09 o 
  -8   4  10       26.55       28.45      3.54 o 
  -7   4  10      120.33       95.46     17.13 o 
  -6   4  10       66.93       71.03      6.39 o 
  -5   4  10       28.58       24.66      5.65 o 
  -4   4  10      199.08      188.73     15.56 o 
  -3   4  10       79.60       77.79      6.60 o 
  -2   4  10       11.78       10.75      3.38 o 
  -1   4  10       27.43       37.53      4.26 o 
   0   4  10       19.12       19.17      4.24 o 
   1   4  10       55.93       60.30      6.25 o 
   2   4  10       91.71       81.99      7.13 o 
   3   4  10      122.44      124.69     12.73 o 
   4   4  10        5.00        4.82      2.95 o 
   5   4  10        5.24       10.11      4.97 o 
   6   4  10       13.50       11.19      3.53 o 
   7   4  10       28.31        8.58      6.03 o 
   8   4  10        2.03        2.01      3.41 o 
   9   4  10        2.11        4.41      3.59 o 
  10   4  10       53.35       64.70     10.50 o 
 -14   5  10        8.97       13.08      4.12 o 
 -13   5  10       76.96      103.25      7.84 o 
 -12   5  10       56.86       55.68      5.81 o 
 -11   5  10       23.64       35.51      7.64 o 
 -10   5  10        2.66        2.91      3.14 o 
  -9   5  10       50.03       48.81      6.08 o 
  -8   5  10       67.63       58.31      9.86 o 
  -7   5  10      205.28      209.16     10.43 o 
  -6   5  10       64.88       67.83      6.65 o 
  -5   5  10      469.59      464.89     22.34 o 
  -4   5  10      330.69      304.50     18.64 o 
  -3   5  10        0.98        0.07      3.12 o 
  -2   5  10       65.41       59.13      6.45 o 
  -1   5  10       55.24       58.37      6.67 o 
   0   5  10       75.47       94.01      6.35 o 
   1   5  10       19.24       19.33      4.01 o 
   2   5  10       11.22       12.92      3.94 o 
   3   5  10       61.45       57.74      7.51 o 
   4   5  10       87.00       63.49      6.13 o 
   5   5  10      109.30      110.28      7.78 o 
   6   5  10      177.06      200.61      9.96 o 
   7   5  10      130.84      112.81      9.54 o 
   8   5  10        0.33        4.30      4.13 o 
 -11   6  10        0.42       -3.61      6.33 o 
 -10   6  10        3.34       -9.00      5.03 o 
  -9   6  10        6.00       15.08      8.29 o 
  -8   6  10      125.14      142.84     16.22 o 
  -7   6  10      248.08      271.72     20.43 o 
  -6   6  10        2.36        5.37      7.41 o 
  -5   6  10       10.48       11.11      8.04 o 
  -4   6  10       18.25       15.83      4.37 o 
  -3   6  10       94.32       95.80      8.19 o 
  -2   6  10        7.43       -2.60      4.50 o 
  -1   6  10        6.71       12.31      4.29 o 
   0   6  10       19.70       28.28     12.12 o 
   1   6  10       28.92       27.31      5.91 o 
   2   6  10       19.13       23.47      6.35 o 
   3   6  10        6.75        4.23      3.38 o 
   4   6  10        7.24       11.39      3.75 o 
   5   6  10        8.84        3.04      3.48 o 
 -19   0  11        0.45        2.05      4.66 o 
 -17   0  11       79.79      101.81     12.19 o 
 -15   0  11       55.47       40.74      7.84 o 
 -13   0  11      655.64      613.64     24.50 o 
 -11   0  11        2.16        3.20      1.53 o 
  -9   0  11       14.11        9.26      2.16 o 
  -7   0  11        0.05        0.69      1.27 o 
  -5   0  11       73.41       78.00      3.45 o 
  -3   0  11        4.92        4.67      1.54 o 
  -1   0  11        5.17        5.87      1.86 o 
   1   0  11      412.51      360.24      8.65 o 
   3   0  11        5.76        5.35      2.64 o 
   5   0  11       12.32       10.64      3.46 o 
   7   0  11        7.81        8.81      3.28 o 
   9   0  11       11.39       13.61      5.81 o 
  11   0  11        1.74        1.65      3.36 o 
 -19   1  11       17.56       13.39      6.25 o 
 -18   1  11       20.94       32.09      7.75 o 
 -17   1  11       31.55       38.16      6.28 o 
 -16   1  11        0.39        2.78      2.47 o 
 -15   1  11       72.18       60.57      5.15 o 
 -14   1  11       59.18       46.68      5.26 o 
 -13   1  11        0.01        0.06      1.78 o 
 -12   1  11       12.20       12.16      1.71 o 
 -11   1  11      133.22      134.25      3.84 o 
 -10   1  11        4.76        4.01      1.35 o 
  -9   1  11       24.40       27.90      2.47 o 
  -8   1  11       36.70       40.34      2.99 o 
  -7   1  11        5.38        4.85      1.31 o 
  -6   1  11      113.46      118.88      3.49 o 
  -5   1  11      228.02      219.47      5.27 o 
  -4   1  11      282.20      273.23      5.56 o 
  -3   1  11       71.61       78.22      2.55 o 
  -2   1  11        8.27        7.53      1.55 o 
  -1   1  11        1.98        1.53      1.20 o 
   0   1  11      127.48      113.87      3.53 o 
   1   1  11        8.82       10.68      1.73 o 
   2   1  11      319.87      285.19      5.74 o 
   3   1  11      980.43      968.18     11.83 o 
   4   1  11      609.31      596.58     11.65 o 
   5   1  11        0.11       -0.12      1.40 o 
   6   1  11      311.31      273.55      6.41 o 
   7   1  11       39.62       27.19      3.02 o 
   8   1  11        2.62       -1.00      1.81 o 
   9   1  11       64.14       62.58      4.39 o 
  10   1  11      152.33      180.96      6.74 o 
  11   1  11        7.21        3.40      2.77 o 
  12   1  11        5.97        1.98      2.46 o 
 -19   2  11        6.55        8.67      3.64 o 
 -18   2  11      239.24      239.35      9.02 o 
 -17   2  11      127.64      135.82      7.61 o 
 -16   2  11      107.46      111.19      6.11 o 
 -15   2  11       15.76       17.08      3.25 o 
 -14   2  11      123.07      126.36     11.30 o 
 -13   2  11      433.05      416.58      9.59 o 
 -12   2  11        3.07        2.76      2.46 o 
 -11   2  11      133.83      129.00      4.58 o 
 -10   2  11      109.63      110.05      4.98 o 
  -9   2  11      369.83      374.27      8.66 o 
  -8   2  11       38.98       37.96      3.30 o 
  -7   2  11        0.96       -0.50      1.47 o 
  -6   2  11       93.32      112.95      5.90 o 
  -5   2  11       40.69       44.00      3.24 o 
  -4   2  11       31.47       32.72      3.06 o 
  -3   2  11     1621.68     1652.10     18.24 o 
  -2   2  11       34.99       37.28      3.09 o 
  -1   2  11       79.16       77.02      4.30 o 
   0   2  11        3.44        0.99      1.47 o 
   1   2  11       31.92       28.08      2.94 o 
   2   2  11       91.07       76.89      4.56 o 
   3   2  11      328.52      342.76     12.80 o 
   4   2  11      742.94      737.14     14.89 o 
   5   2  11       56.46       71.94      5.28 o 
   6   2  11      212.64      207.68     10.38 o 
   7   2  11        0.58        2.73      3.42 o 
   8   2  11      117.44      119.11      7.48 o 
   9   2  11        4.73        3.05      4.28 o 
  10   2  11        4.02        4.90      3.20 o 
  11   2  11       11.68       12.07      4.22 o 
  12   2  11        0.80       -0.30      3.55 o 
 -18   3  11       32.59       33.38      4.74 o 
 -17   3  11       31.53       38.37      4.66 o 
 -16   3  11      542.72      544.79     12.53 o 
 -15   3  11      503.53      539.85     12.05 o 
 -14   3  11        0.05        1.53      2.44 o 
 -13   3  11       25.65       31.25      3.43 o 
 -12   3  11      297.39      285.83      8.63 o 
 -11   3  11        9.71        7.74      2.23 o 
 -10   3  11       92.70       86.40      6.44 o 
  -9   3  11       25.12       23.55      4.81 o 
  -8   3  11      183.07      169.43      6.59 o 
  -7   3  11       59.07       53.07      4.17 o 
  -6   3  11       57.44       56.77      6.13 o 
  -5   3  11       13.19       12.12      3.08 o 
  -4   3  11        0.56        3.20      1.78 o 
  -3   3  11       28.83       28.67      3.13 o 
  -2   3  11       22.78       26.00      4.91 o 
  -1   3  11       87.88       62.13      5.98 o 
   0   3  11      167.94      177.48     18.65 o 
   1   3  11      312.49      308.70     11.89 o 
   2   3  11       42.66       40.05      7.33 o 
   3   3  11       64.51       58.26      8.61 o 
   4   3  11       10.90       10.72      3.95 o 
   5   3  11        1.09        0.91      2.98 o 
   6   3  11        0.40        2.02      2.38 o 
   7   3  11       12.07        9.53      3.30 o 
   8   3  11       36.07       25.81      4.41 o 
   9   3  11       56.54       59.39      6.47 o 
  10   3  11       30.26       41.61     12.54 o 
  11   3  11       12.63       35.58      5.71 o 
 -16   4  11       27.49       38.29      4.58 o 
 -15   4  11        1.69        3.96      2.88 o 
 -14   4  11        9.50       12.94      3.10 o 
 -13   4  11       20.92       21.81      3.25 o 
 -12   4  11       31.09       31.15      3.67 o 
 -11   4  11       10.44       15.48      4.07 o 
 -10   4  11        0.03       -2.19      2.03 o 
  -9   4  11        7.75        9.55      3.30 o 
  -8   4  11      233.60      210.38     10.06 o 
  -7   4  11        0.22        5.33      3.52 o 
  -6   4  11      413.70      429.56     14.47 o 
  -5   4  11      239.67      247.49     10.87 o 
  -4   4  11       38.91       38.01      6.79 o 
  -3   4  11        0.06       -0.15      2.47 o 
  -2   4  11       16.79       13.44      3.92 o 
  -1   4  11      190.69      182.72     16.71 o 
   0   4  11      251.19      239.65     18.00 o 
   1   4  11       30.45       10.96      3.69 o 
   2   4  11        1.45       -3.28      2.40 o 
   3   4  11       38.63       20.99      8.05 o 
   4   4  11       88.38       81.75      7.77 o 
   5   4  11       15.76       14.71      5.99 o 
   6   4  11        6.75        3.34      3.34 o 
   7   4  11        3.84        5.68      3.98 o 
   8   4  11       12.45       11.98      7.53 o 
   9   4  11       16.69       21.67      7.98 o 
 -14   5  11        1.03        7.39      4.25 o 
 -13   5  11        0.00       -6.42      5.14 o 
 -12   5  11       20.78       18.13      5.05 o 
 -11   5  11       26.12       26.80      5.23 o 
 -10   5  11        3.21        4.62      3.49 o 
  -9   5  11       16.93       13.26      4.26 o 
  -8   5  11      154.28      151.64      9.53 o 
  -7   5  11      283.03      296.62     12.57 o 
  -6   5  11      187.94      246.77     14.19 o 
  -5   5  11        1.90        2.81      3.01 o 
  -4   5  11      110.21      105.14      8.51 o 
  -3   5  11      101.93      110.80     18.29 o 
  -2   5  11        0.00       -2.47      2.15 o 
  -1   5  11      112.60       87.06      7.76 o 
   0   5  11       39.79       37.89      4.91 o 
   1   5  11       28.11       29.36      5.68 o 
   2   5  11       23.33       14.28      4.40 o 
   3   5  11       26.37       21.80      5.35 o 
   4   5  11        5.44        6.33      3.73 o 
   5   5  11       79.77       97.85      7.66 o 
   6   5  11      187.12      214.38     10.33 o 
   7   5  11      105.87      115.22      8.57 o 
 -10   6  11        0.17       -0.17      6.59 o 
  -9   6  11       57.88       60.31     11.87 o 
  -8   6  11      160.52      166.65     17.33 o 
  -7   6  11       92.06       61.53     12.22 o 
  -6   6  11       15.19       11.31      8.72 o 
  -5   6  11       37.28       35.92      7.56 o 
  -4   6  11       70.38       77.16      7.76 o 
  -3   6  11      165.48      171.03     10.46 o 
  -2   6  11        0.30        0.41      7.60 o 
  -1   6  11       74.49       78.14      8.09 o 
   0   6  11        0.02        2.70      5.34 o 
   1   6  11       50.18       48.72      9.47 o 
   2   6  11        2.95        4.44      3.58 o 
   3   6  11       12.93       15.33      4.30 o 
 -18   0  12      154.76      149.80     14.83 o 
 -16   0  12      187.64      154.63     13.92 o 
 -14   0  12      233.06      225.10     14.83 o 
 -12   0  12      254.69      255.61      8.44 o 
 -10   0  12       39.65       44.02      6.02 o 
  -8   0  12       59.04       68.41     16.53 o 
  -6   0  12       15.34       13.17      2.52 o 
  -4   0  12       81.49       90.48      5.02 o 
  -2   0  12      134.14      113.08      6.88 o 
   0   0  12     1043.62      965.16     28.95 o 
   2   0  12      150.06      152.96     10.37 o 
   4   0  12       89.43       77.92      8.72 o 
   6   0  12      124.30      112.92     10.51 o 
   8   0  12      819.83      835.68     28.21 o 
  10   0  12      139.01      135.44      9.82 o 
 -19   1  12        3.00        0.19      3.37 o 
 -18   1  12       12.85       11.53      4.26 o 
 -17   1  12      426.53      456.50     13.41 o 
 -16   1  12       17.43        6.62      5.97 o 
 -15   1  12        0.12        2.09      2.71 o 
 -14   1  12       15.25       11.66      2.60 o 
 -13   1  12       44.35       43.16      4.51 o 
 -12   1  12       90.15       93.17      4.18 o 
 -11   1  12      135.93      128.40      5.37 o 
 -10   1  12        1.25        1.44      1.82 o 
  -9   1  12       92.26       97.08      3.69 o 
  -8   1  12        9.17       10.45      2.17 o 
  -7   1  12        2.18        1.39      1.66 o 
  -6   1  12       21.87       20.67      2.63 o 
  -5   1  12        9.76       10.86      3.50 o 
  -4   1  12      275.44      263.19      8.00 o 
  -3   1  12       84.08       90.08      5.14 o 
  -2   1  12      160.23      151.27      5.86 o 
  -1   1  12        6.62        3.58      2.16 o 
   0   1  12      657.34      639.05     15.69 o 
   1   1  12      933.02      895.74     19.71 o 
   2   1  12        6.34        9.09      2.76 o 
   3   1  12        1.45        0.16      2.95 o 
   4   1  12       10.63       10.61      4.91 o 
   5   1  12      430.33      387.22     10.65 o 
   6   1  12       30.68       17.08      2.90 o 
   7   1  12        3.14        1.16      2.39 o 
   8   1  12       45.34       42.01      4.39 o 
   9   1  12      332.10      329.16      8.77 o 
  10   1  12       68.16       62.40      7.32 o 
  11   1  12        0.00        2.11      2.46 o 
 -18   2  12       98.20      105.61      6.69 o 
 -17   2  12        4.63        3.37      2.80 o 
 -16   2  12      100.00       98.88      6.16 o 
 -15   2  12      119.78      127.97      6.16 o 
 -14   2  12       78.11       80.78      7.67 o 
 -13   2  12      133.25      139.44      5.69 o 
 -12   2  12      240.88      231.69      6.56 o 
 -11   2  12      172.56      167.02      4.95 o 
 -10   2  12      112.38      123.38      6.16 o 
  -9   2  12       25.35       22.22      3.23 o 
  -8   2  12        0.02       -0.86      1.78 o 
  -7   2  12       15.72       10.21      2.40 o 
  -6   2  12        4.46        7.35      2.26 o 
  -5   2  12       18.46       17.94      2.84 o 
  -4   2  12      341.32      349.41      9.20 o 
  -3   2  12      951.30      963.54     16.96 o 
  -2   2  12       72.69       72.12      6.63 o 
  -1   2  12      175.69      181.86      6.55 o 
   0   2  12       43.02       35.95      3.45 o 
   1   2  12       17.92       12.51      5.20 o 
   2   2  12       95.48      109.48      5.30 o 
   3   2  12      510.52      451.25     10.95 o 
   4   2  12        0.04       -2.35      2.08 o 
   5   2  12        2.66       -2.29      2.61 o 
   6   2  12       24.85       23.69      6.31 o 
   7   2  12       30.90       54.31      5.67 o 
   8   2  12        2.65        4.21      3.63 o 
   9   2  12        0.45        2.43      3.22 o 
  10   2  12       26.88       23.50      5.39 o 
  11   2  12        0.00       -0.42      3.37 o 
 -17   3  12       75.07       81.98      5.89 o 
 -16   3  12       20.89       17.88      3.60 o 
 -15   3  12        4.38        4.19      2.65 o 
 -14   3  12      208.09      218.31      7.27 o 
 -13   3  12       94.67       83.10      4.69 o 
 -12   3  12      167.10      174.68     13.10 o 
 -11   3  12      114.47      107.00      6.14 o 
 -10   3  12      121.37      129.84      6.39 o 
  -9   3  12       37.12       30.90      3.76 o 
  -8   3  12        9.13        7.54      2.51 o 
  -7   3  12        2.21        2.16      1.94 o 
  -6   3  12       13.71        6.42      2.44 o 
  -5   3  12        1.58        0.48      1.75 o 
  -4   3  12       15.09       13.92      2.67 o 
  -3   3  12      306.37      280.39      8.30 o 
  -2   3  12      241.39      219.42     15.37 o 
  -1   3  12      418.70      413.04     13.95 o 
   0   3  12       73.84       66.81     10.03 o 
   1   3  12      434.01      421.37     23.94 o 
   2   3  12        0.07        1.28      2.54 o 
   3   3  12        3.28        3.95      3.52 o 
   4   3  12      198.22      184.92     13.98 o 
   5   3  12       71.01       77.95     10.57 o 
   6   3  12       15.88        7.36      3.61 o 
   7   3  12        1.43        0.85      2.40 o 
   8   3  12       42.23       59.83      6.26 o 
   9   3  12        0.05        1.42      4.74 o 
  10   3  12       32.09       40.01      5.94 o 
 -16   4  12        0.98        0.41      2.78 o 
 -15   4  12      138.53      138.62      6.43 o 
 -14   4  12       40.19       51.56      4.26 o 
 -13   4  12       22.68       22.06      4.87 o 
 -12   4  12       43.61       42.79      4.68 o 
 -11   4  12       18.84       20.34      3.88 o 
 -10   4  12       14.73       18.37      3.45 o 
  -9   4  12      214.87      200.28     10.28 o 
  -8   4  12        0.10        6.72      3.38 o 
  -7   4  12       24.60       27.22      5.13 o 
  -6   4  12        0.39       -2.41      2.59 o 
  -5   4  12        2.45       -0.40      3.28 o 
  -4   4  12        4.60       -2.01      2.33 o 
  -3   4  12        4.05        4.13      3.09 o 
  -2   4  12        1.44        6.01      3.47 o 
  -1   4  12       52.88       28.35      5.10 o 
   0   4  12      181.07      160.63      9.29 o 
   1   4  12        5.05        2.18      4.84 o 
   2   4  12        7.09        2.05      3.48 o 
   3   4  12       76.28       63.79      8.62 o 
   4   4  12       29.00       40.84      8.46 o 
   5   4  12        0.05        0.20      3.38 o 
   6   4  12       11.16        8.01      4.25 o 
   7   4  12       87.70      131.86     11.01 o 
   8   4  12       38.80       44.75      7.55 o 
 -13   5  12        2.78       -4.65      3.34 o 
 -12   5  12       22.50       18.46      5.95 o 
 -11   5  12        5.09        8.35      4.13 o 
 -10   5  12       26.59       33.69      5.90 o 
  -9   5  12      127.15      123.36      9.10 o 
  -8   5  12      144.82      145.28      9.66 o 
  -7   5  12      147.03      155.60     13.86 o 
  -6   5  12      296.45      284.29     12.73 o 
  -5   5  12       12.33       18.99      4.70 o 
  -4   5  12        3.63        0.61      3.33 o 
  -3   5  12        0.24        1.73      3.08 o 
  -2   5  12        0.56       -1.84      2.47 o 
  -1   5  12      162.92      143.26      9.90 o 
   0   5  12       30.27       23.65      5.58 o 
   1   5  12       18.83       17.01      4.81 o 
   2   5  12        8.14       10.22      4.21 o 
   3   5  12        0.99       -0.47      3.37 o 
   4   5  12        3.74        8.69      4.28 o 
   5   5  12        5.42        1.97      3.27 o 
   6   5  12       20.94       17.16      4.63 o 
  -9   6  12      156.00      160.54     16.90 o 
  -8   6  12      179.30      244.15     20.37 o 
  -7   6  12       54.24       58.23     12.36 o 
  -6   6  12       17.72       28.29      5.77 o 
  -5   6  12       59.01       80.11     12.85 o 
  -4   6  12        1.24        6.59      4.34 o 
  -3   6  12       51.20       52.44      7.32 o 
  -2   6  12        2.04        1.04      3.76 o 
  -1   6  12       14.66       18.09      5.08 o 
   0   6  12       17.02       16.53      5.40 o 
   1   6  12        2.93        0.96      3.54 o 
   2   6  12        8.73        8.38      5.05 o 
 -19   0  13       21.01       14.63      7.22 o 
 -17   0  13       49.13       36.42      8.72 o 
 -15   0  13        1.47        6.73      4.54 o 
 -13   0  13        7.48        8.84      6.66 o 
 -11   0  13        6.36        1.34      3.12 o 
  -9   0  13      134.85      153.07     11.31 o 
  -7   0  13       19.91       10.11      4.03 o 
  -5   0  13     1156.89     1137.65     33.19 o 
  -3   0  13     2875.64     2887.16     98.99 o 
  -1   0  13      173.98      151.34     10.51 o 
   1   0  13     1965.21     1896.86     48.16 o 
   3   0  13      180.65      145.92     10.80 o 
   5   0  13        1.94        1.34      2.95 o 
   7   0  13      514.64      627.61     18.98 o 
   9   0  13      290.79      295.19     13.44 o 
 -18   1  13       56.02       50.67      5.84 o 
 -17   1  13       16.65        9.74      3.67 o 
 -16   1  13        5.62        6.55      3.26 o 
 -15   1  13       79.02       75.98      5.84 o 
 -14   1  13       18.19       19.04      3.56 o 
 -13   1  13       41.48       39.61      4.40 o 
 -12   1  13      193.39      208.26      6.53 o 
 -11   1  13      106.06      115.84     13.30 o 
 -10   1  13      142.05      135.35      7.07 o 
  -9   1  13        6.72        6.81      2.23 o 
  -8   1  13        2.28        1.06      1.75 o 
  -7   1  13       12.30       12.99      2.51 o 
  -6   1  13      224.12      226.50      7.33 o 
  -5   1  13       48.17       50.24      4.64 o 
  -4   1  13      268.13      280.36      8.21 o 
  -3   1  13      191.45      204.94      6.96 o 
  -2   1  13      493.16      481.35     11.15 o 
  -1   1  13      413.59      423.99     10.37 o 
   0   1  13     1105.07     1024.33     37.27 o 
   1   1  13       31.16       32.13      4.40 o 
   2   1  13      302.96      289.58     13.44 o 
   3   1  13       10.50        1.85      2.24 o 
   4   1  13      113.29       94.46      6.91 o 
   5   1  13        0.38       -0.64      1.93 o 
   6   1  13        0.38        0.52      1.97 o 
   7   1  13       25.17       22.98      4.13 o 
   8   1  13       82.94       96.65      5.38 o 
   9   1  13      107.88      110.39      6.26 o 
  10   1  13        9.96        9.05      2.88 o 
 -18   2  13        2.90        5.73      3.72 o 
 -17   2  13       25.64       25.50      4.48 o 
 -16   2  13        0.19        4.45      2.99 o 
 -15   2  13       53.26       60.90      4.55 o 
 -14   2  13      121.91      120.12      5.54 o 
 -13   2  13       12.29        8.95      2.76 o 
 -12   2  13      153.48      163.29      7.09 o 
 -11   2  13       45.35       44.73      4.31 o 
 -10   2  13        0.78        0.27      1.85 o 
  -9   2  13        2.38       -0.99      1.66 o 
  -8   2  13       53.82       54.34      4.37 o 
  -7   2  13       80.48       77.92      4.96 o 
  -6   2  13       91.43       80.87      4.94 o 
  -5   2  13       74.09       74.17      4.78 o 
  -4   2  13      584.48      564.40     13.58 o 
  -3   2  13       32.53       22.64      3.14 o 
  -2   2  13       95.30      101.70      5.46 o 
  -1   2  13       52.86       45.74      4.01 o 
   0   2  13      717.18      700.16     20.33 o 
   1   2  13        5.70        2.26      2.10 o 
   2   2  13      208.50      181.19      8.37 o 
   3   2  13        3.55        4.10      2.54 o 
   4   2  13       20.43       12.27      5.43 o 
   5   2  13       70.85       59.38      7.90 o 
   6   2  13       83.75       85.61      7.84 o 
   7   2  13        1.03       -0.68      2.59 o 
   8   2  13        1.11        2.98      3.12 o 
   9   2  13        1.70       -1.27      2.99 o 
  10   2  13       26.50       42.95      6.30 o 
 -17   3  13       10.95       21.43      3.81 o 
 -16   3  13       10.01       15.49      3.83 o 
 -15   3  13       19.75       17.04      3.17 o 
 -14   3  13       40.97       32.09      4.60 o 
 -13   3  13        9.65        4.10      2.66 o 
 -12   3  13       44.08       44.65      6.90 o 
 -11   3  13       17.94       10.41      3.09 o 
 -10   3  13        1.10       -0.75      2.02 o 
  -9   3  13        5.13        5.91      2.44 o 
  -8   3  13        2.09        1.25      2.08 o 
  -7   3  13        0.18       -0.99      1.80 o 
  -6   3  13       33.41       29.31      5.37 o 
  -5   3  13      132.28      112.95     10.83 o 
  -4   3  13       58.08       49.65      4.26 o 
  -3   3  13      125.33      118.71      8.06 o 
  -2   3  13      551.74      518.75     16.20 o 
  -1   3  13        1.09        2.90      2.64 o 
   0   3  13       87.84       87.46      7.40 o 
   1   3  13      344.52      319.54     27.22 o 
   2   3  13       30.48       19.77      6.79 o 
   3   3  13       50.91       55.90      9.29 o 
   4   3  13       35.65       31.53      7.33 o 
   5   3  13       81.70       78.20     10.99 o 
   6   3  13        4.49        4.06      4.83 o 
   7   3  13       15.94       12.20      4.53 o 
   8   3  13        2.90        1.73      3.46 o 
   9   3  13        7.35        3.86      3.93 o 
 -15   4  13      309.54      328.63     11.71 o 
 -14   4  13        4.31        2.14      2.94 o 
 -13   4  13      202.66      211.76      8.88 o 
 -12   4  13        0.84       -2.55      2.21 o 
 -11   4  13        0.60       -0.05      3.26 o 
 -10   4  13        4.62        2.13      3.19 o 
  -9   4  13       57.23       40.60      5.97 o 
  -8   4  13        0.07        3.63      3.34 o 
  -7   4  13        5.40        9.72      4.36 o 
  -6   4  13        1.04        1.88      3.07 o 
  -5   4  13       28.41       29.76      5.30 o 
  -4   4  13        1.73       -0.37      2.58 o 
  -3   4  13      288.44      271.46     12.25 o 
  -2   4  13       32.70       36.18      5.73 o 
  -1   4  13      222.50      207.47     10.67 o 
   0   4  13        9.91        7.47      3.70 o 
   1   4  13       23.19       31.63      5.62 o 
   2   4  13        0.00        4.18      3.14 o 
   3   4  13       31.97       27.49      6.89 o 
   4   4  13       15.80       28.64     15.79 o 
   5   4  13        5.16       12.73      4.24 o 
   6   4  13       54.61       89.69      9.34 o 
   7   4  13        0.17        4.16      4.23 o 
 -12   5  13       28.61       20.96     11.29 o 
 -11   5  13       64.35       63.85     15.24 o 
 -10   5  13      273.91      282.15     13.27 o 
  -9   5  13       36.47       55.09      7.16 o 
  -8   5  13       74.08       47.82      7.07 o 
  -7   5  13       12.69        6.03      3.90 o 
  -6   5  13        7.30        0.59      3.21 o 
  -5   5  13        0.92       -0.18      3.29 o 
  -4   5  13        0.01        3.92      4.79 o 
  -3   5  13       98.16       86.83     13.56 o 
  -2   5  13       97.72       94.74      8.64 o 
  -1   5  13       73.52       67.23      7.70 o 
   0   5  13       48.17       32.16     13.83 o 
   1   5  13       35.87       30.12      5.81 o 
   2   5  13        9.33       17.27      4.99 o 
   3   5  13       11.39       14.13      4.91 o 
   4   5  13       64.25       72.68     20.99 o 
  -7   6  13       64.55       73.62      9.56 o 
  -6   6  13        0.22       -3.29      3.80 o 
  -5   6  13       27.10       24.47      5.72 o 
  -4   6  13       24.66       35.82      6.34 o 
  -3   6  13       12.17       12.37      4.90 o 
  -2   6  13        0.93        2.44      4.17 o 
  -1   6  13        0.60       -2.59      3.71 o 
 -18   0  14      122.06      144.03     15.03 o 
 -16   0  14       68.03       84.20      7.59 o 
 -14   0  14        0.01       -1.00      2.89 o 
 -12   0  14       41.67       36.02      7.39 o 
 -10   0  14        9.40        4.69      3.49 o 
  -8   0  14      120.08      138.61     11.39 o 
  -6   0  14      850.15      800.98     27.44 o 
  -4   0  14     1777.91     1785.55     46.73 o 
  -2   0  14       59.65       73.32      5.56 o 
   0   0  14        2.86        0.40      2.84 o 
   2   0  14      219.35      222.89     13.52 o 
   4   0  14        4.87        3.66      3.58 o 
   6   0  14       29.05       32.78      7.50 o 
   8   0  14       57.43       76.93     14.19 o 
 -18   1  14       25.21       29.95      5.03 o 
 -17   1  14       11.20        5.74      3.37 o 
 -16   1  14        8.32        9.17      3.14 o 
 -15   1  14       28.96       30.29      7.07 o 
 -14   1  14        7.14        3.83      2.31 o 
 -13   1  14      179.32      185.23      7.24 o 
 -12   1  14       69.73       81.67     11.08 o 
 -11   1  14      114.66      101.09     17.13 o 
 -10   1  14      256.47      261.49     10.81 o 
  -9   1  14        2.57       -0.68      1.99 o 
  -8   1  14        1.69       -0.38      2.22 o 
  -7   1  14        0.76        2.13      2.04 o 
  -6   1  14      364.24      356.63      9.58 o 
  -5   1  14      187.51      189.29      6.98 o 
  -4   1  14      360.93      366.88      9.77 o 
  -3   1  14      163.59      164.65     11.86 o 
  -2   1  14      359.64      361.74      9.82 o 
  -1   1  14        6.09        1.30      1.83 o 
   0   1  14       21.02       19.88      3.66 o 
   1   1  14       47.46       35.70      4.70 o 
   2   1  14        8.32        4.31      2.39 o 
   3   1  14        5.09        5.41      2.58 o 
   4   1  14       39.24       49.31     14.15 o 
   5   1  14        1.97        0.89      2.25 o 
   6   1  14        0.59        2.66      2.27 o 
   7   1  14       58.59       71.41      5.35 o 
   8   1  14      120.94      138.10      7.08 o 
   9   1  14        7.78        5.71      2.79 o 
 -17   2  14        0.09        2.70      4.39 o 
 -16   2  14        4.61        4.23      2.86 o 
 -15   2  14        0.17        1.02      2.93 o 
 -14   2  14       36.17       41.16      5.86 o 
 -13   2  14      160.33      181.38      9.70 o 
 -12   2  14       47.01       52.99      9.11 o 
 -11   2  14        1.58        1.96      2.16 o 
 -10   2  14        0.04        2.84      2.00 o 
  -9   2  14       10.52        7.97      2.80 o 
  -8   2  14       72.57       61.81      4.77 o 
  -7   2  14       18.89       15.99      2.98 o 
  -6   2  14        1.29        0.96      1.96 o 
  -5   2  14      187.93      188.33      9.42 o 
  -4   2  14      695.50      670.12     14.30 o 
  -3   2  14      308.80      287.37      8.92 o 
  -2   2  14        1.56       -0.14      1.85 o 
  -1   2  14       63.80       47.39      6.43 o 
   0   2  14        7.44        3.17      2.84 o 
   1   2  14      184.79      175.32      8.42 o 
   2   2  14        1.20       -1.75      1.94 o 
   3   2  14       17.16       22.01      6.05 o 
   4   2  14       12.68       11.62      5.77 o 
   5   2  14       11.96       13.66      5.57 o 
   6   2  14      103.20      108.20     12.78 o 
   7   2  14        9.73        9.01      4.43 o 
   8   2  14       64.25       41.82     12.58 o 
   9   2  14        4.12        4.08      4.27 o 
 -16   3  14      118.06      123.14      7.90 o 
 -15   3  14        0.94       -3.80      3.67 o 
 -14   3  14       57.03       49.57      9.50 o 
 -13   3  14        0.73       -1.77      2.31 o 
 -12   3  14       19.31       23.13      4.55 o 
 -11   3  14        6.94        9.13      3.00 o 
 -10   3  14        0.34        5.79      2.54 o 
  -9   3  14        8.95        4.95      2.52 o 
  -8   3  14       49.76       52.33      4.71 o 
  -7   3  14       32.73       24.42      5.12 o 
  -6   3  14       93.16       76.72     11.17 o 
  -5   3  14       26.12       25.92      3.57 o 
  -4   3  14        9.87        1.88      2.89 o 
  -3   3  14      335.36      300.31     12.37 o 
  -2   3  14      521.78      511.75     19.31 o 
  -1   3  14       49.40       37.24      5.55 o 
   0   3  14      211.20      218.36     16.48 o 
   1   3  14       13.03        4.79      3.13 o 
   2   3  14        0.38       -2.33      2.50 o 
   3   3  14      119.62       72.84     10.43 o 
   4   3  14       32.40       32.13      8.01 o 
   5   3  14        0.81       -1.42      3.81 o 
   6   3  14       14.31       12.50      4.87 o 
   7   3  14        0.02       -4.21      3.23 o 
 -14   4  14       12.72        8.33      3.45 o 
 -13   4  14        0.00        2.27      2.78 o 
 -12   4  14       12.15       12.02      3.39 o 
 -11   4  14        1.68       -0.05      3.35 o 
 -10   4  14        3.39        2.66      3.52 o 
  -9   4  14       69.39       64.34      7.17 o 
  -8   4  14        1.63        2.62      3.42 o 
  -7   4  14       13.22        6.10      3.76 o 
  -6   4  14       92.79       88.72      7.94 o 
  -5   4  14       35.56       23.33      4.99 o 
  -4   4  14        0.89        4.17      3.37 o 
  -3   4  14        0.02        0.30      2.96 o 
  -2   4  14       30.41       48.95      6.54 o 
  -1   4  14       38.58       28.00      5.51 o 
   0   4  14       60.73       46.39     10.47 o 
   1   4  14        0.07        2.00      3.14 o 
   2   4  14       28.31       32.10      5.87 o 
   3   4  14      113.72      119.86     10.48 o 
   4   4  14       48.25       58.11      7.79 o 
   5   4  14       27.02       24.13      5.57 o 
   6   4  14       35.37       29.71      6.43 o 
 -11   5  14       40.72       60.05     17.40 o 
 -10   5  14       47.59       67.14     10.96 o 
  -9   5  14       36.50       38.55      6.67 o 
  -8   5  14       27.51        9.90      4.62 o 
  -7   5  14        0.08        2.97      3.69 o 
  -6   5  14        4.11        3.47      3.83 o 
  -5   5  14        0.02        5.00      3.74 o 
  -4   5  14        6.40        9.17      4.38 o 
  -3   5  14      107.18       95.60      8.79 o 
  -2   5  14       58.25       58.99      7.66 o 
  -1   5  14        0.41        1.96      4.53 o 
   0   5  14        0.03       -0.40      6.31 o 
   1   5  14      104.98      122.02     12.53 o 
   2   5  14       67.55       72.97     12.94 o 
   3   5  14       43.86       78.45     10.13 o 
 -17   0  15       22.65       19.74      4.93 o 
 -15   0  15        1.76        3.41      4.20 o 
 -13   0  15       41.57       38.75      8.18 o 
 -11   0  15       30.09       27.87      6.53 o 
  -9   0  15      295.75      296.98     16.65 o 
  -7   0  15     1025.56     1002.64     32.90 o 
  -5   0  15      757.92      801.01     28.26 o 
  -3   0  15      682.31      766.98     27.69 o 
  -1   0  15       44.87       39.09      6.99 o 
   1   0  15        3.34        3.47      3.24 o 
   3   0  15       67.64       63.80      8.92 o 
   5   0  15        1.71       -1.25      3.04 o 
   7   0  15       68.81       82.72      8.30 o 
 -17   1  15        0.82       -0.16      3.01 o 
 -16   1  15        8.29        7.68      3.38 o 
 -15   1  15        0.87        1.10      2.63 o 
 -14   1  15       52.47       49.44      6.42 o 
 -13   1  15        0.04        3.25      2.78 o 
 -12   1  15        5.75        4.49      2.77 o 
 -11   1  15       39.74       37.88      5.30 o 
 -10   1  15        0.48        0.18      3.11 o 
  -9   1  15      170.44      163.87      8.70 o 
  -8   1  15      261.41      256.60     10.78 o 
  -7   1  15      373.59      357.99     21.18 o 
  -6   1  15       30.50       29.53      4.42 o 
  -5   1  15      573.76      581.93     16.53 o 
  -4   1  15       70.46       68.83      4.89 o 
  -3   1  15       90.79       92.56      5.48 o 
  -2   1  15        3.41        0.41      1.83 o 
  -1   1  15        3.43        4.84      2.13 o 
   0   1  15        7.08        3.48      3.78 o 
   1   1  15       40.02       35.31      4.86 o 
   2   1  15       17.71       15.57      3.66 o 
   3   1  15       23.17       14.18      3.71 o 
   4   1  15        0.44        1.50      2.55 o 
   5   1  15        0.05        0.68      2.59 o 
   6   1  15        0.07       -0.55      2.47 o 
   7   1  15       26.17       19.66      6.11 o 
   8   1  15      186.15      211.61      9.51 o 
 -17   2  15       38.44       38.86      6.53 o 
 -16   2  15        2.70        4.69      3.40 o 
 -15   2  15        8.11       11.74      4.03 o 
 -14   2  15       16.39       17.37      4.45 o 
 -13   2  15       15.65       12.77      4.05 o 
 -12   2  15       77.77       75.10     13.22 o 
 -11   2  15       64.08       67.75      8.51 o 
 -10   2  15      106.19       92.82     10.37 o 
  -9   2  15       10.10        9.17      2.79 o 
  -8   2  15        1.96        4.04      2.30 o 
  -7   2  15       49.29       50.91      7.66 o 
  -6   2  15        6.51        5.45      3.37 o 
  -5   2  15      105.47       96.20      5.75 o 
  -4   2  15       22.06       19.43      3.40 o 
  -3   2  15       33.74       34.71      3.98 o 
  -2   2  15      117.92      113.17      6.14 o 
  -1   2  15      184.53      173.92      7.35 o 
   0   2  15        1.90        1.33      2.58 o 
   1   2  15      301.82      281.91      9.29 o 
   2   2  15        0.55        4.89      4.29 o 
   3   2  15       23.17       23.12      6.85 o 
   4   2  15        9.13        1.34      4.66 o 
   5   2  15       31.57       22.70      6.79 o 
   6   2  15        1.40        3.38      4.43 o 
   7   2  15       61.96       85.79     22.23 o 
 -15   3  15        6.70        4.87      3.96 o 
 -14   3  15       21.40       21.12      4.80 o 
 -13   3  15        3.28        2.33      2.64 o 
 -12   3  15        0.01       -0.41      2.47 o 
 -11   3  15        3.03        4.17      2.77 o 
 -10   3  15      116.27      110.91      6.52 o 
  -9   3  15       46.27       29.32      7.85 o 
  -8   3  15       38.13       32.42      5.65 o 
  -7   3  15      139.30      136.54      6.86 o 
  -6   3  15       48.24       42.88      6.55 o 
  -5   3  15       42.77       50.89      6.31 o 
  -4   3  15      165.17      166.90      9.73 o 
  -3   3  15      248.12      228.61     11.14 o 
  -2   3  15       23.09       19.55      5.87 o 
  -1   3  15       72.08       88.75      7.86 o 
   0   3  15       45.94       48.89     11.89 o 
   1   3  15        3.64        0.64      2.82 o 
   2   3  15       50.37       57.81      7.13 o 
   3   3  15       41.96       48.05      6.77 o 
   4   3  15        6.26        6.22      4.86 o 
   5   3  15       12.99        9.15      5.65 o 
   6   3  15       13.80       11.92     10.75 o 
 -13   4  15        0.05       -2.47      2.68 o 
 -12   4  15       16.94       24.35     15.65 o 
 -11   4  15        1.84        0.19      3.53 o 
 -10   4  15       51.05       48.53      6.99 o 
  -9   4  15        0.36        3.24      3.66 o 
  -8   4  15       65.89       75.68      7.94 o 
  -7   4  15       28.32       16.67      8.79 o 
  -6   4  15        0.70       -0.78      3.15 o 
  -5   4  15       50.02       49.35      7.53 o 
  -4   4  15        2.00        1.46      3.10 o 
  -3   4  15       49.09       48.02      6.80 o 
  -2   4  15       57.23       52.38      6.99 o 
  -1   4  15        1.96        0.51      2.83 o 
   0   4  15       29.34       34.07      6.34 o 
   1   4  15        0.35       -0.27      3.20 o 
   2   4  15        3.02       11.77      6.48 o 
   3   4  15        8.87       14.54      5.41 o 
   4   4  15        5.25        1.56      3.31 o 
 -10   5  15       21.41       26.20      5.82 o 
  -9   5  15      118.50      129.62     10.25 o 
  -8   5  15       14.65       14.39      4.95 o 
  -7   5  15       13.33        4.41      4.14 o 
  -6   5  15       10.80        7.48      7.78 o 
  -5   5  15        2.03        4.07      3.71 o 
  -4   5  15        0.03        0.38      3.68 o 
  -3   5  15        2.10       -1.50      3.57 o 
  -2   5  15        0.29        4.66      3.69 o 
  -1   5  15        0.65        5.28      4.11 o 
   0   5  15       30.75       31.62      6.30 o 
 -16   0  16        0.02       -0.71      4.29 o 
 -14   0  16        2.98        5.31      4.69 o 
 -12   0  16      158.07      191.25     14.57 o 
 -10   0  16        4.82        0.82      3.58 o 
  -8   0  16     1554.76     1611.21     46.34 o 
  -6   0  16       85.83       85.36     10.03 o 
  -4   0  16      303.17      295.64     16.71 o 
  -2   0  16        0.05        1.36      3.10 o 
   0   0  16      131.55      140.22     12.19 o 
   2   0  16       31.64       25.79      6.70 o 
   4   0  16       25.11       23.52      7.22 o 
   6   0  16       11.83       27.91     11.46 o 
 -17   1  16        3.01        4.38      4.43 o 
 -16   1  16        1.94        6.44      3.75 o 
 -15   1  16       10.65       11.88      4.17 o 
 -14   1  16      207.94      217.58     14.12 o 
 -13   1  16       43.89       44.00      6.02 o 
 -12   1  16      116.72      100.39      8.03 o 
 -11   1  16       89.04      107.40      8.34 o 
 -10   1  16      116.20      118.97      8.35 o 
  -9   1  16      446.92      452.70     15.25 o 
  -8   1  16        9.49        5.75      3.07 o 
  -7   1  16        0.28        2.02      2.42 o 
  -6   1  16       44.54       49.39      8.39 o 
  -5   1  16       26.89       34.07      4.95 o 
  -4   1  16        0.90       -1.84      1.93 o 
  -3   1  16        0.99        1.77      2.43 o 
  -2   1  16       58.35       55.97      8.14 o 
  -1   1  16        0.83        1.93      2.05 o 
   0   1  16       48.61       52.40      5.96 o 
   1   1  16      106.70       87.94     12.10 o 
   2   1  16        3.40        1.59      3.52 o 
   3   1  16       41.84       39.77      5.56 o 
   4   1  16        1.79        1.65      2.96 o 
   5   1  16       12.12       13.22     13.07 o 
   6   1  16        3.57        3.58      2.82 o 
   7   1  16      339.08      384.33     13.45 o 
 -16   2  16        0.00       -0.24      3.11 o 
 -15   2  16       25.59       32.81      5.90 o 
 -14   2  16       18.23       20.30      4.83 o 
 -13   2  16      109.53      109.43     16.14 o 
 -12   2  16      307.95      306.84     12.95 o 
 -11   2  16      227.31      229.99     10.92 o 
 -10   2  16      113.71       99.86     20.01 o 
  -9   2  16       88.21       75.35      6.92 o 
  -8   2  16       68.08       67.76      6.56 o 
  -7   2  16       26.90       35.53      9.40 o 
  -6   2  16      103.98      102.31      6.17 o 
  -5   2  16      240.64      235.35     13.29 o 
  -4   2  16      333.27      291.55     10.23 o 
  -3   2  16        0.13       -0.68      1.98 o 
  -2   2  16      216.55      224.78      8.48 o 
  -1   2  16       86.40       81.20      7.61 o 
   0   2  16        8.45       12.63      5.28 o 
   1   2  16       33.69       32.77      5.43 o 
   2   2  16       13.03       15.05      5.99 o 
   3   2  16        2.56        0.48      4.06 o 
   4   2  16        1.15        9.63      5.31 o 
   5   2  16       72.31       81.61     12.07 o 
   6   2  16        1.04        3.72      5.14 o 
 -15   3  16      103.52      105.57     18.28 o 
 -14   3  16        0.06       -1.44      3.01 o 
 -13   3  16        0.04        2.97      3.28 o 
 -12   3  16        0.98        3.76      3.37 o 
 -11   3  16        7.01        3.69      3.02 o 
 -10   3  16       58.71       62.24      5.56 o 
  -9   3  16       22.95       27.35      4.02 o 
  -8   3  16        3.78        1.04      2.60 o 
  -7   3  16       63.25       77.31      5.83 o 
  -6   3  16      143.34      137.85      9.58 o 
  -5   3  16      290.49      274.34     12.55 o 
  -4   3  16      170.16      145.73      9.79 o 
  -3   3  16        1.09       -0.74      3.07 o 
  -2   3  16       12.40       10.00      3.91 o 
  -1   3  16      212.50      185.06     10.93 o 
   0   3  16        0.99        2.67      7.56 o 
   1   3  16       47.27       40.18     10.51 o 
   2   3  16       19.43       15.82      4.89 o 
   3   3  16        6.11        1.92      3.54 o 
   4   3  16       26.67       48.15      9.80 o 
 -12   4  16        3.47        6.76      4.26 o 
 -11   4  16        1.55        1.88      4.11 o 
 -10   4  16        0.68       -0.10      7.68 o 
  -9   4  16       55.86       48.53      7.13 o 
  -8   4  16        0.64        3.17      4.56 o 
  -7   4  16       53.52       46.78      9.30 o 
  -6   4  16       52.09       56.07      7.38 o 
  -5   4  16       29.75       26.63      5.86 o 
  -4   4  16        6.59        1.12      4.28 o 
  -3   4  16        5.08        1.16      3.27 o 
  -2   4  16        2.00        3.99      3.52 o 
  -1   4  16       30.48       23.86      7.97 o 
   0   4  16        0.01        2.18      3.63 o 
   1   4  16        0.04        3.35      3.98 o 
   2   4  16        0.09        2.75      4.01 o 
  -7   5  16        0.89        0.55      4.05 o 
  -6   5  16        0.56       -2.15      3.90 o 
  -5   5  16        7.37        1.02      4.21 o 
  -4   5  16        4.79        7.70      4.68 o 
  -3   5  16      117.25      107.95     10.05 o 
 -15   0  17       48.87       45.31      9.12 o 
 -13   0  17       70.58       76.70     11.33 o 
 -11   0  17      258.01      292.27     17.98 o 
  -9   0  17      296.75      291.31     17.70 o 
  -7   0  17      718.38      723.69     28.68 o 
  -5   0  17      238.78      214.51     14.77 o 
  -3   0  17       78.21       78.38      9.89 o 
  -1   0  17       78.83       58.38      8.86 o 
   1   0  17      258.36      259.03     16.51 o 
   3   0  17       29.97       38.52      8.12 o 
   5   0  17      164.93      242.38     17.10 o 
 -16   1  17      102.67      120.91     10.00 o 
 -15   1  17       34.33       32.82      5.79 o 
 -14   1  17      139.97      161.40     13.71 o 
 -13   1  17      241.47      249.84     21.99 o 
 -12   1  17      712.25      743.65     21.64 o 
 -11   1  17       59.15       68.26      7.28 o 
 -10   1  17       18.81       12.74      6.38 o 
  -9   1  17      121.56      129.83     10.94 o 
  -8   1  17       45.75       45.76      5.97 o 
  -7   1  17      118.07      101.68      7.94 o 
  -6   1  17        9.74        6.86      3.40 o 
  -5   1  17        5.91        6.72      3.27 o 
  -4   1  17       19.59        8.96      3.31 o 
  -3   1  17        3.84        5.31      4.26 o 
  -2   1  17        8.15        6.09      3.08 o 
  -1   1  17       34.33       30.28      4.99 o 
   0   1  17       31.72       25.55      6.22 o 
   1   1  17       59.27       53.24     11.16 o 
   2   1  17        0.39        0.30      2.74 o 
   3   1  17       27.94       19.42      6.09 o 
   4   1  17        1.70        5.19      3.15 o 
   5   1  17      115.91      136.69     12.80 o 
 -15   2  17        0.18        0.77      7.04 o 
 -14   2  17       51.72       49.63      6.61 o 
 -13   2  17      144.59      149.53     10.19 o 
 -12   2  17       12.71       12.25      3.96 o 
 -11   2  17       12.73       21.59      5.11 o 
 -10   2  17       12.88       13.98      4.03 o 
  -9   2  17        0.02        0.25      2.73 o 
  -8   2  17        2.77        3.36      2.60 o 
  -7   2  17       10.94        5.45      3.00 o 
  -6   2  17       20.67        6.96      4.15 o 
  -5   2  17        0.43       -1.22      2.50 o 
  -4   2  17      183.85      175.52     13.71 o 
  -3   2  17        8.24        5.08      4.49 o 
  -2   2  17      134.56      135.09      7.25 o 
  -1   2  17        0.02        0.28      2.96 o 
   0   2  17      100.25      107.33      8.80 o 
   1   2  17       30.41       19.32      4.92 o 
   2   2  17        0.80        2.44      4.62 o 
   3   2  17        0.48       -3.27      3.98 o 
   4   2  17       34.67       45.22      9.83 o 
 -13   3  17       23.44       25.16      5.88 o 
 -12   3  17        4.63        3.35      3.51 o 
 -11   3  17       40.07       43.89      6.34 o 
 -10   3  17        2.03       -0.55      2.50 o 
  -9   3  17       13.58       10.09      4.06 o 
  -8   3  17       26.51       34.37      8.44 o 
  -7   3  17       52.51       49.28      6.81 o 
  -6   3  17        0.69        4.96      3.68 o 
  -5   3  17      182.99      178.05     11.05 o 
  -4   3  17      383.15      363.92     15.95 o 
  -3   3  17      194.47      189.00     11.39 o 
  -2   3  17      226.81      232.73     12.18 o 
  -1   3  17        0.02       -2.75      2.53 o 
   0   3  17       17.76       13.60      4.81 o 
   1   3  17        3.91        5.64      3.88 o 
   2   3  17        7.51        3.90      3.96 o 
   3   3  17      101.95      114.46      9.95 o 
 -10   4  17       39.69       38.48      9.76 o 
  -9   4  17      120.55      156.29     11.26 o 
  -8   4  17        0.52       -1.77      3.62 o 
  -7   4  17        1.15       -2.42      5.03 o 
  -6   4  17        8.30        4.70      4.07 o 
  -5   4  17        1.26       -1.24      3.37 o 
  -4   4  17        4.31       11.25      4.69 o 
  -3   4  17       67.85       63.97      8.14 o 
  -2   4  17        0.31       -0.31      3.61 o 
  -1   4  17       11.24       11.42      5.05 o 
   0   4  17        1.49       -1.04      3.77 o 
 -14   0  18      133.62      159.71     15.48 o 
 -12   0  18      549.30      559.55     26.63 o 
 -10   0  18       12.41       13.04      5.57 o 
  -8   0  18      110.02      112.55     12.27 o 
  -6   0  18      210.48      193.39     14.92 o 
  -4   0  18        0.82        5.79      4.35 o 
  -2   0  18      196.53      217.82     15.40 o 
   0   0  18      164.11      158.98     14.01 o 
   2   0  18      220.58      294.07     18.78 o 
   4   0  18       18.54       33.69      8.18 o 
 -15   1  18      192.57      184.50     11.86 o 
 -14   1  18        2.65        3.38      3.55 o 
 -13   1  18      108.44      113.54      9.76 o 
 -12   1  18      135.49      159.85     18.98 o 
 -11   1  18        2.22        1.18      2.91 o 
 -10   1  18      148.32      154.61     13.89 o 
  -9   1  18       28.20       20.99      4.71 o 
  -8   1  18        4.53        3.34      2.93 o 
  -7   1  18       15.17       12.56      4.01 o 
  -6   1  18        8.41        6.35      3.37 o 
  -5   1  18        2.07        3.04      3.07 o 
  -4   1  18        2.27        4.36      3.06 o 
  -3   1  18        3.14        1.35      2.41 o 
  -2   1  18        7.89        8.47      3.47 o 
  -1   1  18       12.69       11.38     10.81 o 
   0   1  18       93.90      104.97      8.42 o 
   1   1  18       44.29       53.91      6.81 o 
   2   1  18        4.76        3.20      5.52 o 
   3   1  18       11.00        8.17      3.97 o 
 -14   2  18       50.14       62.01      7.83 o 
 -13   2  18       33.04       31.02      9.47 o 
 -12   2  18       17.52       19.13      4.70 o 
 -11   2  18      170.13      178.82     11.85 o 
 -10   2  18        5.09        3.96      3.03 o 
  -9   2  18        3.61        1.35      2.71 o 
  -8   2  18        0.14        0.60      2.72 o 
  -7   2  18       14.28       12.63      3.91 o 
  -6   2  18       33.34       23.82     11.76 o 
  -5   2  18      214.48      217.70     10.91 o 
  -4   2  18        2.33        9.83      3.34 o 
  -3   2  18        3.28        5.12      3.28 o 
  -2   2  18      134.39      150.59     14.69 o 
  -1   2  18      275.34      289.57     18.89 o 
   0   2  18        1.49       -2.84      3.41 o 
   1   2  18       10.90        8.21      5.60 o 
   2   2  18        2.92        8.70      4.48 o 
 -12   3  18        4.10        5.24      3.57 o 
 -11   3  18        1.51       -3.09      2.89 o 
 -10   3  18        2.05        0.39      2.84 o 
  -9   3  18       66.09       79.00     12.16 o 
  -8   3  18       34.01       28.01      8.04 o 
  -7   3  18       27.16       27.58      7.93 o 
  -6   3  18       24.40        9.18      5.85 o 
  -5   3  18      298.01      328.67     20.83 o 
  -4   3  18       37.41       30.27      6.20 o 
  -3   3  18       10.16        7.88      4.57 o 
  -2   3  18      158.24      171.59     11.29 o 
  -1   3  18        3.49        3.27      4.13 o 
   0   3  18      146.06      176.14     11.75 o 
  -6   4  18        5.42       13.16      5.34 o 
  -5   4  18        3.67        7.53      5.04 o 
 -13   0  19        0.00       -4.72      4.09 o 
 -11   0  19        2.58        1.42      4.54 o 
  -9   0  19       31.72       39.74      8.78 o 
  -7   0  19        1.61       -0.68      4.23 o 
  -5   0  19        8.62        4.74      4.63 o 
  -3   0  19        0.15        0.09      3.44 o 
  -1   0  19       27.34       19.09      6.79 o 
   1   0  19      160.48      239.77     17.44 o 
 -13   1  19       10.43        3.00      3.81 o 
 -12   1  19      185.76      190.51     11.75 o 
 -11   1  19       11.30        4.55      4.94 o 
 -10   1  19        1.08        1.28      2.93 o 
  -9   1  19        2.24        4.49      3.48 o 
  -8   1  19        0.85        0.17      2.88 o 
  -7   1  19       67.52       65.69      7.74 o 
  -6   1  19       58.32       58.06     15.50 o 
  -5   1  19        4.48        0.54      2.67 o 
  -4   1  19        6.26        8.11      3.43 o 
  -3   1  19        8.87        1.30      2.91 o 
  -2   1  19       75.49       88.58      8.20 o 
  -1   1  19       24.20       28.32      8.17 o 
   0   1  19       13.07        8.61      3.75 o 
   1   1  19        0.64        1.87      3.31 o 
 -12   2  19        3.20        5.29      5.07 o 
 -11   2  19        0.36       -0.89      2.88 o 
 -10   2  19       14.31       17.36      5.37 o 
  -9   2  19        6.68        7.86      3.88 o 
  -8   2  19        0.22        3.16      3.26 o 
  -7   2  19       47.49       42.41     14.91 o 
  -6   2  19        3.88        7.84      3.80 o 
  -5   2  19        6.52        9.16      3.83 o 
  -4   2  19       11.57       19.56      4.71 o 
  -3   2  19        0.20        3.10      4.86 o 
  -2   2  19        0.15       -2.10      4.35 o 
  -1   2  19       85.40       89.31     12.73 o 
   0   2  19        0.10        0.14      4.60 o 
  -9   3  19       29.81       39.54     10.06 o 
  -8   3  19       64.76       67.47     11.79 o 
  -7   3  19        3.33       -0.34      4.72 o 
  -6   3  19      119.74      119.91     14.52 o 
  -5   3  19        0.65        1.25      4.77 o 
  -4   3  19       65.74       55.59     10.91 o 
  -3   3  19       39.24       54.77     11.08 o 
 -10   0  20        6.28        4.86      5.88 o 
  -8   0  20        3.49       -6.19      3.10 o 
  -6   0  20        8.58        6.36      5.65 o 
  -4   0  20        2.63        1.73      4.72 o 
  -2   0  20      192.11      218.30     16.85 o 
 -11   1  20        0.01       -0.29      3.18 o 
 -10   1  20        0.22        1.49      3.66 o 
  -9   1  20        0.99       -0.98      3.39 o 
  -8   1  20       37.48       44.88      6.59 o 
  -7   1  20        1.39       -0.51      4.90 o 
  -6   1  20       37.86       39.44     15.89 o 
  -5   1  20       29.92       17.76      4.93 o 
  -4   1  20        6.29       11.67      4.02 o 
  -3   1  20        0.15        0.74      3.21 o 
  -2   1  20        0.62       -1.96      2.94 o 
  -9   2  20       18.36       19.82      5.07 o 
  -8   2  20        0.26       -0.20      3.23 o 
  -7   2  20        5.87       -2.59      3.42 o 
  -6   2  20       11.66       23.47      5.17 o 
  -5   2  20        6.64        7.98      5.71 o 
  -4   2  20      289.21      326.31     21.54 o 
                                                 
